# Supplementary material for: Sequence variability of BamA and FadL candidate vaccinogens suggests divergent evolutionary paths of Treponema pallidum outer membrane proteins
Source: J Bacteriol. 2025 Jul 14;207(8):e00159-25. doi: 10.1128/jb.00159-25 (PMC12369335; doi:10.1128/jb.00159-25)
Supplement: Table S1 — Description of TPA strains included in the study. [file jb.00159-25-s0002.xlsx]

## Sheet: Included in Sena et al. (2024)
Supplementary Table 1. Description of TPA strains included in the study.
Sample name	Run	BioProject	BioSample	Country	Continent	Isolation source	Year	Publication	Clade	Subclade
TPVMW182T0	SRR21294763	PRJNA815321	SAMN30414958	Malawi	Africa	swab	2020	Sena, 2024	Nichols	Nichols A
TPVMW468X0	SRR21294795	PRJNA815321	SAMN30415090	Malawi	Africa	swab	2021	Sena, 2024	Nichols	Nichols A
TPVMW72050	SRR21294853	PRJNA815321	SAMN30414985	Malawi	Africa	swab	2020	Sena, 2024	Nichols	Nichols A
TPVMW709Z0	SRR21294855	PRJNA815321	SAMN30414983	Malawi	Africa	swab	2020	Sena, 2024	Nichols	Nichols A
TPVMW708X0	SRR21294857	PRJNA815321	SAMN30414981	Malawi	Africa	swab	2020	Sena, 2024	Nichols	Nichols A
TPVMW122K0	SRR21294897	PRJNA815321	SAMN30414945	Malawi	Africa	swab	2020	Sena, 2024	Nichols	Nichols A
TPVMW082H0	SRR21294950	PRJNA815321	SAMN30414999	Malawi	Africa	swab	2020	Sena, 2024	Nichols	Nichols A
TPVCN00490	SRR21294845	PRJNA815321	SAMN30414992	China	Asia	rabbit_passaged	2019	Sena, 2024	Nichols	Nichols B
TPVCN038X0	SRR21294889	PRJNA815321	SAMN30415026	China	Asia	rabbit_passaged	2021	Sena, 2024	Nichols	Nichols B
TPVCN02410	SRR21294932	PRJNA815321	SAMN30415016	China	Asia	rabbit_passaged	2020	Sena, 2024	Nichols	Nichols B
TPVCN008H0	SRR21294951	PRJNA815321	SAMN30414998	China	Asia	rabbit_passaged	2020	Sena, 2024	Nichols	Nichols B
TPVCN01690	SRR23948441	PRJNA815321	SAMN33864109	China	Asia	rabbit_passaged	2020	Sena, 2024	Nichols	Nichols B
TPVMW516N0	SRR21294745	PRJNA815321	SAMN30414975	Malawi	Africa	swab	2021	Sena, 2024	Nichols	Nichols C
TPVMW343S0	SRR21294756	PRJNA815321	SAMN30414965	Malawi	Africa	swab	2020	Sena, 2024	Nichols	Nichols C
TPVMW14460	SRR21294770	PRJNA815321	SAMN30414952	Malawi	Africa	swab	2020	Sena, 2024	Nichols	Nichols C
TPVMW124Y0	SRR21294775	PRJNA815321	SAMN30414947	Malawi	Africa	swab	2020	Sena, 2024	Nichols	Nichols C
TPVMW673Z0	SRR21294859	PRJNA815321	SAMN30414979	Malawi	Africa	swab	2021	Sena, 2024	Nichols	Nichols C
TPVMW56330	SRR21294860	PRJNA815321	SAMN30414978	Malawi	Africa	swab	2021	Sena, 2024	Nichols	Nichols C
TPVMW469Z0	SRR21294927	PRJNA815321	SAMN30414918	Malawi	Africa	swab	2021	Sena, 2024	Nichols	Nichols C
TPVCC004D0	SRR21294819	PRJNA815321	SAMN30415068	Colombia	S.America	biopsy	2020	Sena, 2024	Nichols	Nichols E
TPVCN029V0	SRR21294939	PRJNA815321	SAMN30415009	China	Asia	rabbit_passaged	2020	Sena, 2024	Nichols	Nichols E
TPVCN006D0	SRR23948455	PRJNA815321	SAMN33864096	China	Asia	rabbit_passaged	2020	Sena, 2024	Nichols	Nichols E
TPVCC052NS	SRR21294776	PRJNA815321	SAMN30414902	Colombia	S.America	swab	2021	Sena, 2024	Nichols	Nichols E
TPVCC038T0	SRR21294786	PRJNA815321	SAMN30415097	Colombia	S.America	swab	2021	Sena, 2024	Nichols	Nichols E
TPVCC008N0	SRR21294826	PRJNA815321	SAMN30415062	Colombia	S.America	swab	2020	Sena, 2024	Nichols	Nichols E
TPVCC051LS	SRR21294906	PRJNA815321	SAMN30414901	Colombia	S.America	swab	2021	Sena, 2024	Nichols	Nichols E
SS2220000A	SRR18326765	PRJNA815321	SAMN26583608	Colombia	S.America	swab	2020	Sena, 2024	Nichols	Nichols Y
TPVCN041L0	SRR21294754	PRJNA815321	SAMN30414904	China	Asia	rabbit_passaged	2022	Sena, 2024	SS14	SS14 Omega A
TPVCN014D0	SRR21294843	PRJNA815321	SAMN30414994	China	Asia	rabbit_passaged	2020	Sena, 2024	SS14	SS14 Omega A
TPVCN017B0	SRR21294883	PRJNA815321	SAMN30415031	China	Asia	rabbit_passaged	2020	Sena, 2024	SS14	SS14 Omega A
TPVCN021B0	SRR21294887	PRJNA815321	SAMN30415027	China	Asia	rabbit_passaged	2020	Sena, 2024	SS14	SS14 Omega A
TPVCN031F0	SRR21294890	PRJNA815321	SAMN30415025	China	Asia	rabbit_passaged	2020	Sena, 2024	SS14	SS14 Omega A
TPVCN03610	SRR21294891	PRJNA815321	SAMN30415024	China	Asia	rabbit_passaged	2021	Sena, 2024	SS14	SS14 Omega A
TPVCN019R0	SRR21294928	PRJNA815321	SAMN30415019	China	Asia	rabbit_passaged	2020	Sena, 2024	SS14	SS14 Omega A
TPVCN02650	SRR21294933	PRJNA815321	SAMN30415015	China	Asia	rabbit_passaged	2020	Sena, 2024	SS14	SS14 Omega A
TPVCN03730	SRR21294934	PRJNA815321	SAMN30415014	China	Asia	rabbit_passaged	2021	Sena, 2024	SS14	SS14 Omega A
TPVCN022D0	SRR21294936	PRJNA815321	SAMN30415012	China	Asia	rabbit_passaged	2020	Sena, 2024	SS14	SS14 Omega A
TPVCN074N0	SRR21294942	PRJNA815321	SAMN30414908	China	Asia	rabbit_passaged	2022	Sena, 2024	SS14	SS14 Omega A
TPVCN007F0	SRR21294952	PRJNA815321	SAMN30414997	China	Asia	rabbit_passaged	2020	Sena, 2024	SS14	SS14 Omega A
TPVCN070X0	SRR21294953	PRJNA815321	SAMN30414907	China	Asia	rabbit_passaged	2022	Sena, 2024	SS14	SS14 Omega A
TPVCN022D0	SRR21294936	PRJNA815321	SAMN30415012	China	Asia	rabbit_passaged	2020	Sena, 2024	SS14	SS14 Omega A
TPVCN005B0	SRR23948432	PRJNA815321	SAMN33864087	China	Asia	rabbit_passaged	2019	Sena, 2024	SS14	SS14 Omega A
TPVCN01050	SRR23948443	PRJNA815321	SAMN33864107	China	Asia	rabbit_passaged	2020	Sena, 2024	SS14	SS14 Omega A
TPVCN01170	SRR23948457	PRJNA815321	SAMN33864094	China	Asia	rabbit_passaged	2020	Sena, 2024	SS14	SS14 Omega A
TPVCN01210	SRR23948442	PRJNA815321	SAMN33864108	China	Asia	rabbit_passaged	2020	Sena, 2024	SS14	SS14 Omega A
TPVCN01330	SRR23948431	PRJNA815321	SAMN33864088	China	Asia	rabbit_passaged	2020	Sena, 2024	SS14	SS14 Omega A
TPVCN02090	SRR23948440	PRJNA815321	SAMN33864110	China	Asia	rabbit_passaged	2020	Sena, 2024	SS14	SS14 Omega A
TPVCN02530	SRR23948456	PRJNA815321	SAMN33864095	China	Asia	rabbit_passaged	2020	Sena, 2024	SS14	SS14 Omega A
TPVCN02770	SRR23948427	PRJNA815321	SAMN33864092	China	Asia	rabbit_passaged	2020	Sena, 2024	SS14	SS14 Omega A
TPVCN028T0	SRR23948430	PRJNA815321	SAMN33864089	China	Asia	rabbit_passaged	2020	Sena, 2024	SS14	SS14 Omega A
TPVCN03290	SRR23948448	PRJNA815321	SAMN33864085	China	Asia	rabbit_passaged	2020	Sena, 2024	SS14	SS14 Omega A
TPVCN033B0	SRR23948439	PRJNA815321	SAMN33864111	China	Asia	rabbit_passaged	2020	Sena, 2024	SS14	SS14 Omega A
TPVCN03570	SRR23948438	PRJNA815321	SAMN33864112	China	Asia	rabbit_passaged	2021	Sena, 2024	SS14	SS14 Omega A
SS16700000	SRR18326766	PRJNA815321	SAMN26583606	Colombia	S.America	biopsy	2016	Sena, 2024	SS14	SS14 Omega B
SS14600000	SRR18326767	PRJNA815321	SAMN26583528	Colombia	S.America	biopsy	2015	Sena, 2024	SS14	SS14 Omega B
TPVCC031B0	SRR21294784	PRJNA815321	SAMN30415099	Colombia	S.America	biopsy	2021	Sena, 2024	SS14	SS14 Omega B
TPVCC03090	SRR21294785	PRJNA815321	SAMN30415098	Colombia	S.America	biopsy	2021	Sena, 2024	SS14	SS14 Omega B
TPVCC009R0	SRR21294818	PRJNA815321	SAMN30415069	Colombia	S.America	biopsy	2020	Sena, 2024	SS14	SS14 Omega B
SS19600000	SRR21294825	PRJNA815321	SAMN30415063	Colombia	S.America	biopsy	2020	Sena, 2024	SS14	SS14 Omega B
SS15600000	SRR21294827	PRJNA815321	SAMN30415061	Colombia	S.America	biopsy	2016	Sena, 2024	SS14	SS14 Omega B
SS20800000	SRR21294828	PRJNA815321	SAMN30415060	Colombia	S.America	biopsy	2020	Sena, 2024	SS14	SS14 Omega B
SS14300000	SRR21294829	PRJNA815321	SAMN30415059	Colombia	S.America	biopsy	2015	Sena, 2024	SS14	SS14 Omega B
SS2210000A	SRR21294941	PRJNA815321	SAMN30415007	Colombia	S.America	biopsy	2020	Sena, 2024	SS14	SS14 Omega B
TPVCC046TB	SRR21294954	PRJNA815321	SAMN30414898	Colombia	S.America	biopsy	2021	Sena, 2024	SS14	SS14 Omega B
TPVCC03770	SRR21294789	PRJNA815321	SAMN30415096	Colombia	S.America	swab	2021	Sena, 2024	SS14	SS14 Omega B
TPVCC02450	SRR21294790	PRJNA815321	SAMN30415095	Colombia	S.America	swab	2020	Sena, 2024	SS14	SS14 Omega B
TPVCC020D0	SRR21294791	PRJNA815321	SAMN30415094	Colombia	S.America	swab	2020	Sena, 2024	SS14	SS14 Omega B
TPVCC00170	SRR21294820	PRJNA815321	SAMN30415067	Colombia	S.America	swab	2020	Sena, 2024	SS14	SS14 Omega B
SS21500000	SRR21294823	PRJNA815321	SAMN30415065	Colombia	S.America	swab	2019	Sena, 2024	SS14	SS14 Omega B
SS21300000	SRR21294824	PRJNA815321	SAMN30415064	Colombia	S.America	swab	2019	Sena, 2024	SS14	SS14 Omega B
TPVCC060XS	SRR21294917	PRJNA815321	SAMN30414900	Colombia	S.America	swab	2021	Sena, 2024	SS14	SS14 Omega B
TPVMW174A0	SRR21294769	PRJNA815321	SAMN30414953	Malawi	Africa	swab	2020	Sena, 2024	SS14	SS14 Omega B
TPVMW505R0	SRR21294747	PRJNA815321	SAMN30414973	Malawi	Africa	swab	2021	Sena, 2024	SS14	SS14 Omega C
TPVMW589C0	SRR21294748	PRJNA815321	SAMN30414972	Malawi	Africa	swab	2021	Sena, 2024	SS14	SS14 Omega C
TPVMW479V0	SRR21294749	PRJNA815321	SAMN30414971	Malawi	Africa	swab	2021	Sena, 2024	SS14	SS14 Omega C
TPVMW45010	SRR21294750	PRJNA815321	SAMN30414970	Malawi	Africa	swab	2021	Sena, 2024	SS14	SS14 Omega C
TPVMW399V0	SRR21294751	PRJNA815321	SAMN30414969	Malawi	Africa	swab	2021	Sena, 2024	SS14	SS14 Omega C
TPVMW459L0	SRR21294752	PRJNA815321	SAMN30414968	Malawi	Africa	swab	2021	Sena, 2024	SS14	SS14 Omega C
TPVMW427L0	SRR21294753	PRJNA815321	SAMN30414967	Malawi	Africa	swab	2021	Sena, 2024	SS14	SS14 Omega C
TPVMW413R0	SRR21294755	PRJNA815321	SAMN30414966	Malawi	Africa	swab	2021	Sena, 2024	SS14	SS14 Omega C
TPVMW312E0	SRR21294757	PRJNA815321	SAMN30414964	Malawi	Africa	swab	2020	Sena, 2024	SS14	SS14 Omega C
TPVMW325C0	SRR21294758	PRJNA815321	SAMN30414963	Malawi	Africa	swab	2020	Sena, 2024	SS14	SS14 Omega C
TPVMW32060	SRR21294760	PRJNA815321	SAMN30414961	Malawi	Africa	swab	2020	Sena, 2024	SS14	SS14 Omega C
TPVMW244Y0	SRR21294761	PRJNA815321	SAMN30414960	Malawi	Africa	swab	2020	Sena, 2024	SS14	SS14 Omega C
TPVMW186H0	SRR21294762	PRJNA815321	SAMN30414959	Malawi	Africa	swab	2020	Sena, 2024	SS14	SS14 Omega C
TPVMW17100	SRR21294764	PRJNA815321	SAMN30414957	Malawi	Africa	swab	2020	Sena, 2024	SS14	SS14 Omega C
TPVMW260Y0	SRR21294766	PRJNA815321	SAMN30414956	Malawi	Africa	swab	2020	Sena, 2024	SS14	SS14 Omega C
TPVMW14540	SRR21294767	PRJNA815321	SAMN30414955	Malawi	Africa	swab	2020	Sena, 2024	SS14	SS14 Omega C
TPVMW238U0	SRR21294768	PRJNA815321	SAMN30414954	Malawi	Africa	swab	2020	Sena, 2024	SS14	SS14 Omega C
TPVMW114K0	SRR21294771	PRJNA815321	SAMN30414951	Malawi	Africa	swab	2020	Sena, 2024	SS14	SS14 Omega C
TPVMW075O0	SRR21294772	PRJNA815321	SAMN30414950	Malawi	Africa	swab	2020	Sena, 2024	SS14	SS14 Omega C
TPVMW100Y0	SRR21294773	PRJNA815321	SAMN30414949	Malawi	Africa	swab	2020	Sena, 2024	SS14	SS14 Omega C
TPVMW091L0	SRR21294774	PRJNA815321	SAMN30414948	Malawi	Africa	swab	2020	Sena, 2024	SS14	SS14 Omega C
TPVMW719V0	SRR21294787	PRJNA815321	SAMN30414917	Malawi	Africa	swab	2020	Sena, 2024	SS14	SS14 Omega C
TPVMW47650	SRR21294794	PRJNA815321	SAMN30415091	Malawi	Africa	swab	2021	Sena, 2024	SS14	SS14 Omega C
TPVMW445F0	SRR21294796	PRJNA815321	SAMN30415089	Malawi	Africa	swab	2021	Sena, 2024	SS14	SS14 Omega C
TPVMW434H0	SRR21294801	PRJNA815321	SAMN30415085	Malawi	Africa	swab	2021	Sena, 2024	SS14	SS14 Omega C
TPVMW412N0	SRR21294803	PRJNA815321	SAMN30415083	Malawi	Africa	swab	2021	Sena, 2024	SS14	SS14 Omega C
TPVMW39410	SRR21294804	PRJNA815321	SAMN30415082	Malawi	Africa	swab	2021	Sena, 2024	SS14	SS14 Omega C
TPVMW351S0	SRR21294831	PRJNA815321	SAMN30415057	Malawi	Africa	swab	2020	Sena, 2024	SS14	SS14 Omega C
TPVMW349C0	SRR21294833	PRJNA815321	SAMN30415056	Malawi	Africa	swab	2020	Sena, 2024	SS14	SS14 Omega C
TPVMW339G2	SRR21294834	PRJNA815321	SAMN30415055	Malawi	Africa	swab	2020	Sena, 2024	SS14	SS14 Omega C
TPVMW30701	SRR21294840	PRJNA815321	SAMN30415049	Malawi	Africa	swab	2020	Sena, 2024	SS14	SS14 Omega C
TPVMW048P0	SRR21294852	PRJNA815321	SAMN30414986	Malawi	Africa	swab	2020	Sena, 2024	SS14	SS14 Omega C
TPVMW71770	SRR21294854	PRJNA815321	SAMN30414984	Malawi	Africa	swab	2020	Sena, 2024	SS14	SS14 Omega C
TPVMW631B0	SRR21294856	PRJNA815321	SAMN30414982	Malawi	Africa	swab	2021	Sena, 2024	SS14	SS14 Omega C
TPVMW57010	SRR21294861	PRJNA815321	SAMN30414977	Malawi	Africa	swab	2021	Sena, 2024	SS14	SS14 Omega C
TPVMW569R0	SRR21294863	PRJNA815321	SAMN30414976	Malawi	Africa	swab	2021	Sena, 2024	SS14	SS14 Omega C
TPVMW284D0	SRR21294864	PRJNA815321	SAMN30415048	Malawi	Africa	swab	2020	Sena, 2024	SS14	SS14 Omega C
TPVMW23741	SRR21294869	PRJNA815321	SAMN30415044	Malawi	Africa	swab	2020	Sena, 2024	SS14	SS14 Omega C
TPVMW22381	SRR21294871	PRJNA815321	SAMN30415042	Malawi	Africa	swab	2020	Sena, 2024	SS14	SS14 Omega C
TPVMW187L1	SRR21294873	PRJNA815321	SAMN30415040	Malawi	Africa	swab	2020	Sena, 2024	SS14	SS14 Omega C
TPVMW169M1	SRR21294876	PRJNA815321	SAMN30415037	Malawi	Africa	swab	2020	Sena, 2024	SS14	SS14 Omega C
TPVMW16060	SRR21294878	PRJNA815321	SAMN30415036	Malawi	Africa	swab	2020	Sena, 2024	SS14	SS14 Omega C
TPVMW149W0	SRR21294879	PRJNA815321	SAMN30415035	Malawi	Africa	swab	2020	Sena, 2024	SS14	SS14 Omega C
TPVMW632D0	SRR21294888	PRJNA815321	SAMN30414910	Malawi	Africa	swab	2021	Sena, 2024	SS14	SS14 Omega C
TPVMW06540	SRR21294896	PRJNA815321	SAMN30414946	Malawi	Africa	swab	2020	Sena, 2024	SS14	SS14 Omega C
TPVMW061C0	SRR21294898	PRJNA815321	SAMN30414944	Malawi	Africa	swab	2020	Sena, 2024	SS14	SS14 Omega C
TPVMW04500	SRR21294899	PRJNA815321	SAMN30414943	Malawi	Africa	swab	2020	Sena, 2024	SS14	SS14 Omega C
TPVMW07660	SRR21294900	PRJNA815321	SAMN30414942	Malawi	Africa	swab	2020	Sena, 2024	SS14	SS14 Omega C
TPVMW04300	SRR21294901	PRJNA815321	SAMN30414941	Malawi	Africa	swab	2020	Sena, 2024	SS14	SS14 Omega C
TPVMW629Z2	SRR21294909	PRJNA815321	SAMN30414934	Malawi	Africa	swab	2021	Sena, 2024	SS14	SS14 Omega C
TPVMW736D0	SRR21294912	PRJNA815321	SAMN30414931	Malawi	Africa	swab	2020	Sena, 2024	SS14	SS14 Omega C
TPVMW724D0	SRR21294915	PRJNA815321	SAMN30414928	Malawi	Africa	swab	2020	Sena, 2024	SS14	SS14 Omega C
TPVMW72170	SRR21294916	PRJNA815321	SAMN30414927	Malawi	Africa	swab	2020	Sena, 2024	SS14	SS14 Omega C
TPVMW71530	SRR21294920	PRJNA815321	SAMN30414924	Malawi	Africa	swab	2020	Sena, 2024	SS14	SS14 Omega C
TPVMW654T0	SRR21294921	PRJNA815321	SAMN30414923	Malawi	Africa	swab	2021	Sena, 2024	SS14	SS14 Omega C
TPVMW63650	SRR21294924	PRJNA815321	SAMN30414920	Malawi	Africa	swab	2021	Sena, 2024	SS14	SS14 Omega C
TPVMW578H0	SRR21294925	PRJNA815321	SAMN30414919	Malawi	Africa	swab	2021	Sena, 2024	SS14	SS14 Omega C
TPVMW605F0	SRR21294931	PRJNA815321	SAMN30414909	Malawi	Africa	swab	2021	Sena, 2024	SS14	SS14 Omega C
TPVMW022U1	SRR21294944	PRJNA815321	SAMN30415005	Malawi	Africa	swab	2020	Sena, 2024	SS14	SS14 Omega C

## Sheet: This study
Supplementary Table 1. Description of TPA strains included in the study.
Sample name	Run	BioProject	BioSample	Country	Continent	Isolation source	Year	Publication	Clade	Subclade
TPVMW44052	SRR21294797	PRJNA815321	SAMN30415088	Malawi	Africa	swab	2021	This study	Nichols	Nichols A
TPVMW478T2	SRR21294792	PRJNA815321	SAMN30415093	Malawi	Africa	swab	2021	This study	Nichols	Nichols A
TPVMW756N0	SRR29022149	PRJNA815321	SAMN41394459	Malawi	Africa	swab	2022	This study	Nichols	Nichols A
TPVMW07741	SRR21294813	PRJNA815321	SAMN30415074	Malawi	Africa	swab	2020	This study	Nichols	Nichols C
TPVMW741Z0	SRR29022021	PRJNA815321	SAMN41394450	Malawi	Africa	swab	2022	This study	SS14	Nichols C
TPVMW742T0	SRR29022019	PRJNA815321	SAMN41394452	Malawi	Africa	swab	2022	This study	Nichols	Nichols C
TPVMW764X0	SRR29022136	PRJNA815321	SAMN41394471	Malawi	Africa	swab	2022	This study	Nichols	Nichols C
TPVMW774T0	SRR29022124	PRJNA815321	SAMN41394482	Malawi	Africa	swab	2022	This study	Nichols	Nichols C
TPVCC076N0	SRR29022046	PRJNA815321	SAMN41394427	Colombia	S. America	biopsy	2022	This study	Nichols	Nichols E
TPVCC08060	SRR29022044	PRJNA815321	SAMN41394429	Colombia	S. America	biopsy	2022	This study	Nichols	Nichols E
TPVCC072X0	SRR29022047	PRJNA815321	SAMN41394426	Colombia	S. America	swab	2022	This study	Nichols	Nichols E
TPVCC086A0	SRR29022041	PRJNA815321	SAMN41394432	Colombia	S. America	swab	2022	This study	Nichols	Nichols E
TPVCN039Z0	SRR21294935	PRJNA815321	SAMN30415013	China	Asia	rabbit_passaged	2021	This study	SS14	SS14 Omega A
TPVCN05850	SRR21294862	PRJNA815321	SAMN30414905	China	Asia	rabbit_passaged	2021	This study	SS14	SS14 Omega A
TPVCN062X0	SRR21294851	PRJNA815321	SAMN30414906	China	Asia	rabbit_passaged	2021	This study	SS14	SS14 Omega A
TPVCN073V0	SRR21294765	PRJNA815321	SAMN30414903	China	Asia	rabbit_passaged	2022	This study	SS14	SS14 Omega A
TPVCC062T0	SRR29022049	PRJNA815321	SAMN41394424	Colombia	S. America	rabbit_passaged	2021	This study	SS14	SS14 Omega B
TPVCC08221	SRR29022043	PRJNA815321	SAMN41394430	Colombia	S. America	rabbit_passaged	2022	This study	SS14	SS14 Omega B
TPVCC08300	SRR29022042	PRJNA815321	SAMN41394431	Colombia	S. America	rabbit_passaged	2022	This study	SS14	SS14 Omega B
TPVCC064N0	SRR29022048	PRJNA815321	SAMN41394425	Colombia	S. America	swab	2021	This study	SS14	SS14 Omega B
TPVMW640N1	SRR21294832	PRJNA815321	SAMN30414913	Malawi	Africa	swab	2021	This study	SS14	SS14 Omega B
TPVMW777Z0	SRR29022118	PRJNA815321	SAMN41394487	Malawi	Africa	biopsy	2022	This study	SS14	SS14 Omega C
TPVMW001M2	SRR21294817	PRJNA815321	SAMN30415070	Malawi	Africa	swab	2020	This study	SS14	SS14 Omega C
TPVMW012P4	SRR21294808	PRJNA815321	SAMN30415078	Malawi	Africa	swab	2020	This study	SS14	SS14 Omega C
TPVMW05342	SRR21294781	PRJNA815321	SAMN30415102	Malawi	Africa	swab	2020	This study	SS14	SS14 Omega C
TPVMW083L1	SRR21294812	PRJNA815321	SAMN30415075	Malawi	Africa	swab	2020	This study	SS14	SS14 Omega C
TPVMW12861	SRR21294882	PRJNA815321	SAMN30415032	Malawi	Africa	swab	2020	This study	SS14	SS14 Omega C
TPVMW268E2	SRR21294865	PRJNA815321	SAMN30415047	Malawi	Africa	swab	2020	This study	SS14	SS14 Omega C
TPVMW337C3	SRR21294836	PRJNA815321	SAMN30415053	Malawi	Africa	swab	2020	This study	SS14	SS14 Omega C
TPVMW639V0	SRR21294923	PRJNA815321	SAMN30414921	Malawi	Africa	swab	2021	This study	SS14	SS14 Omega C
TPVMW64971	SRR21294810	PRJNA815321	SAMN30414915	Malawi	Africa	swab	2021	This study	SS14	SS14 Omega C
TPVMW685C0	SRR21294799	PRJNA815321	SAMN30414916	Malawi	Africa	swab	2021	This study	SS14	SS14 Omega C
TPVMW735B1	SRR21294913	PRJNA815321	SAMN30414930	Malawi	Africa	swab	2020	This study	SS14	SS14 Omega C
TPVMW738H0	SRR29022024	PRJNA815321	SAMN41394447	Malawi	Africa	swab	2022	This study	SS14	SS14 Omega C
TPVMW740X0	SRR29022023	PRJNA815321	SAMN41394448	Malawi	Africa	swab	2022	This study	SS14	SS14 Omega C
TPVMW748D0	SRR29022155	PRJNA815321	SAMN41394453	Malawi	Africa	swab	2022	This study	SS14	SS14 Omega C
TPVMW750T0	SRR29022154	PRJNA815321	SAMN41394454	Malawi	Africa	swab	2022	This study	SS14	SS14 Omega C
TPVMW751V0	SRR29022153	PRJNA815321	SAMN41394455	Malawi	Africa	swab	2022	This study	SS14	SS14 Omega C
TPVMW752X0	SRR29022152	PRJNA815321	SAMN41394456	Malawi	Africa	swab	2022	This study	SS14	SS14 Omega C
TPVMW753Z0	SRR29022151	PRJNA815321	SAMN41394457	Malawi	Africa	swab	2022	This study	SS14	SS14 Omega C
TPVMW755L0	SRR29022150	PRJNA815321	SAMN41394458	Malawi	Africa	swab	2022	This study	SS14	SS14 Omega C
TPVMW757R0	SRR29022147	PRJNA815321	SAMN41394461	Malawi	Africa	swab	2022	This study	SS14	SS14 Omega C
TPVMW75890	SRR29022146	PRJNA815321	SAMN41394462	Malawi	Africa	swab	2022	This study	SS14	SS14 Omega C
TPVMW759B0	SRR29022143	PRJNA815321	SAMN41394464	Malawi	Africa	swab	2022	This study	SS14	SS14 Omega C
TPVMW761R0	SRR29022140	PRJNA815321	SAMN41394467	Malawi	Africa	swab	2022	This study	SS14	SS14 Omega C
TPVMW762H0	SRR29022138	PRJNA815321	SAMN41394469	Malawi	Africa	swab	2022	This study	SS14	SS14 Omega C
TPVMW763L0	SRR29022137	PRJNA815321	SAMN41394470	Malawi	Africa	swab	2022	This study	SS14	SS14 Omega C
TPVMW765Z0	SRR29022135	PRJNA815321	SAMN41394472	Malawi	Africa	swab	2022	This study	SS14	SS14 Omega C
TPVMW766T0	SRR29022133	PRJNA815321	SAMN41394473	Malawi	Africa	swab	2022	This study	SS14	SS14 Omega C
TPVMW767V0	SRR29022131	PRJNA815321	SAMN41394475	Malawi	Africa	swab	2022	This study	SS14	SS14 Omega C
TPVMW76850	SRR29022130	PRJNA815321	SAMN41394476	Malawi	Africa	swab	2022	This study	SS14	SS14 Omega C
TPVMW770H0	SRR29022126	PRJNA815321	SAMN41394480	Malawi	Africa	swab	2022	This study	SS14	SS14 Omega C
TPVMW771L0	SRR29022125	PRJNA815321	SAMN41394481	Malawi	Africa	swab	2022	This study	SS14	SS14 Omega C
TPVMW775V0	SRR29022122	PRJNA815321	SAMN41394483	Malawi	Africa	swab	2022	This study	SS14	SS14 Omega C
TPVMW776X0	SRR29022120	PRJNA815321	SAMN41394485	Malawi	Africa	swab	2022	This study	SS14	SS14 Omega C
