# Supplementary material for: Sequence variability of BamA and FadL candidate vaccinogens suggests divergent evolutionary paths of Treponema pallidum outer membrane proteins
Source: J Bacteriol. 2025 Jul 14;207(8):e00159-25. doi: 10.1128/jb.00159-25 (PMC12369335; doi:10.1128/jb.00159-25)
Supplement: Table S2 — Description of identified proteoforms and their respective nucleotide mutations. [file jb.00159-25-s0003.xlsx]

## Sheet: TP0326 Lilongwe
Supplementary Table 2. Description of identified proteoforms and their respective nucleotide mutations.
Proteoform	Strain	Subclade	Codon
			531	533	534	540	543	545	547	550	656	711	712	796	797	798	837	841
1	TPANIC_0326	Reference	gcg (A)	tca (S)	tac (Y)	cac (H)	acg (T)	agg (R)	cag (Q)	agt (S)	ttt (F)	aag (K)	ggc (G)	aga (R)	acc (T)	acc (T)	aaa (K)	aat (N)
2	TPASS_0326	Reference	gca (A)	gca (A)	aaa (K)	cac (H)	gtg (V)	aag (K)	cac (H)	aat (N)	tgt (C)	aag (K)	ggc (G)	agc (S)	acc (T)	acc (T)	aaa (K)	gat (D)
3	TPVMW082H0_TP0326	Nichols A	gcg (A)	tca (S)	tac (Y)	cac (H)	acg (T)	agg (R)	cag (Q)	agt (S)	ttt (F)	aac (N)	--- (-)	agc (S)	acc (T)	acc (T)	aaa (K)	aat (N)
3	TPVMW122K0_TP0326	Nichols A	gcg (A)	tca (S)	tac (Y)	cac (H)	acg (T)	agg (R)	cag (Q)	agt (S)	ttt (F)	aac (N)	--- (-)	agc (S)	acc (T)	acc (T)	aaa (K)	aat (N)
3	TPVMW72050_TP0326	Nichols A	gcg (A)	tca (S)	tac (Y)	cac (H)	acg (T)	agg (R)	cag (Q)	agt (S)	ttt (F)	aac (N)	--- (-)	agc (S)	acc (T)	acc (T)	aaa (K)	aat (N)
3	TPVMW756N0_TP0326	Nichols A	gcg (A)	tca (S)	tac (Y)	cac (H)	acg (T)	agg (R)	cag (Q)	agt (S)	ttt (F)	aac (N)	--- (-)	agc (S)	acc (T)	acc (T)	aaa (K)	aat (N)
4	TPVMW182T0_TP0326	Nichols A	gca (A)	gca (A)	aac (N)	cac (H)	acg (T)	agg (R)	cag (Q)	agt (S)	ttt (F)	aac (N)	--- (-)	agc (S)	acc (T)	acc (T)	aaa (K)	aat (N)
4	TPVMW44052_TP0326	Nichols A	gca (A)	gca (A)	aac (N)	cac (H)	acg (T)	agg (R)	cag (Q)	agt (S)	ttt (F)	aac (N)	--- (-)	agc (S)	acc (T)	acc (T)	aaa (K)	aat (N)
4	TPVMW468X0_TP0326	Nichols A	gca (A)	gca (A)	aac (N)	cac (H)	acg (T)	agg (R)	cag (Q)	agt (S)	ttt (F)	aac (N)	--- (-)	agc (S)	acc (T)	acc (T)	aaa (K)	aat (N)
4	TPVMW708X0_TP0326	Nichols A	gca (A)	gca (A)	aac (N)	cac (H)	acg (T)	agg (R)	cag (Q)	agt (S)	ttt (F)	aac (N)	--- (-)	agc (S)	acc (T)	acc (T)	aaa (K)	aat (N)
4	TPVMW709Z0_TP0326	Nichols A	gca (A)	gca (A)	aac (N)	cac (H)	acg (T)	agg (R)	cag (Q)	agt (S)	ttt (F)	aac (N)	--- (-)	agc (S)	acc (T)	acc (T)	aaa (K)	aat (N)
5	TPVMW478T2_TP0326	Nichols A	gca (A)	gca (A)	aac (N)	tac (Y)	acg (T)	agg (R)	cag (Q)	agt (S)	ttt (F)	aac (N)	--- (-)	agc (S)	acc (T)	acc (T)	aaa (K)	aat (N)
7	TPVMW07741_TP0326	Nichols C	gcg (A)	tca (S)	tac (Y)	cac (H)	acg (T)	agg (R)	cag (Q)	agt (S)	ttt (F)	aag (K)	ggc (G)	agc (S)	acc (T)	acc (T)	caa (Q)	aat (N)
7	TPVMW124Y0_TP0326	Nichols C	gcg (A)	tca (S)	tac (Y)	cac (H)	acg (T)	agg (R)	cag (Q)	agt (S)	ttt (F)	aag (K)	ggc (G)	agc (S)	acc (T)	acc (T)	caa (Q)	aat (N)
7	TPVMW14460_TP0326	Nichols C	gcg (A)	tca (S)	tac (Y)	cac (H)	acg (T)	agg (R)	cag (Q)	agt (S)	ttt (F)	aag (K)	ggc (G)	agc (S)	acc (T)	acc (T)	caa (Q)	aat (N)
7	TPVMW343S0_TP0326	Nichols C	gcg (A)	tca (S)	tac (Y)	cac (H)	acg (T)	agg (R)	cag (Q)	agt (S)	ttt (F)	aag (K)	ggc (G)	agc (S)	acc (T)	acc (T)	caa (Q)	aat (N)
7	TPVMW469Z0_TP0326	Nichols C	gcg (A)	tca (S)	tac (Y)	cac (H)	acg (T)	agg (R)	cag (Q)	agt (S)	ttt (F)	aag (K)	ggc (G)	agc (S)	acc (T)	acc (T)	caa (Q)	aat (N)
7	TPVMW516N0_TP0326	Nichols C	gcg (A)	tca (S)	tac (Y)	cac (H)	acg (T)	agg (R)	cag (Q)	agt (S)	ttt (F)	aag (K)	ggc (G)	agc (S)	acc (T)	acc (T)	caa (Q)	aat (N)
7	TPVMW56330_TP0326	Nichols C	gcg (A)	tca (S)	tac (Y)	cac (H)	acg (T)	agg (R)	cag (Q)	agt (S)	ttt (F)	aag (K)	ggc (G)	agc (S)	acc (T)	acc (T)	caa (Q)	aat (N)
7	TPVMW673Z0_TP0326	Nichols C	gcg (A)	tca (S)	tac (Y)	cac (H)	acg (T)	agg (R)	cag (Q)	agt (S)	ttt (F)	aag (K)	ggc (G)	agc (S)	acc (T)	acc (T)	caa (Q)	aat (N)
7	TPVMW741Z0_TP0326	Nichols C	gcg (A)	tca (S)	tac (Y)	cac (H)	acg (T)	agg (R)	cag (Q)	agt (S)	ttt (F)	aag (K)	ggc (G)	agc (S)	acc (T)	acc (T)	caa (Q)	aat (N)
7	TPVMW742T0_TP0326	Nichols C	gcg (A)	tca (S)	tac (Y)	cac (H)	acg (T)	agg (R)	cag (Q)	agt (S)	ttt (F)	aag (K)	ggc (G)	agc (S)	acc (T)	acc (T)	caa (Q)	aat (N)
7	TPVMW764X0_TP0326	Nichols C	gcg (A)	tca (S)	tac (Y)	cac (H)	acg (T)	agg (R)	cag (Q)	agt (S)	ttt (F)	aag (K)	ggc (G)	agc (S)	acc (T)	acc (T)	caa (Q)	aat (N)
7	TPVMW774T0_TP0326	Nichols C	gcg (A)	tca (S)	tac (Y)	cac (H)	acg (T)	agg (R)	cag (Q)	agt (S)	ttt (F)	aag (K)	ggc (G)	agc (S)	acc (T)	acc (T)	caa (Q)	aat (N)
2	TPVMW174A0_TP0326	SS14 Omega B	gca (A)	gca (A)	aaa (K)	cac (H)	gtg (V)	aag (K)	cac (H)	aat (N)	tgt (C)	aag (K)	ggc (G)	agc (S)	acc (T)	acc (T)	aaa (K)	gat (D)
2	TPVMW640N1_TP0326	SS14 Omega B	gca (A)	gca (A)	aaa (K)	cac (H)	gtg (V)	aag (K)	cac (H)	aat (N)	tgt (C)	aag (K)	ggc (G)	agc (S)	acc (T)	acc (T)	aaa (K)	gat (D)
2	TPVMW763L0_TP0326	SS14 Omega C	gca (A)	gca (A)	aaa (K)	cac (H)	gtg (V)	aag (K)	cac (H)	aat (N)	tgt (C)	aag (K)	ggc (G)	agc (S)	acc (T)	acc (T)	aaa (K)	gat (D)
14	TPVMW001M2_TP0326	SS14 Omega C	gca (A)	gca (A)	aaa (K)	cac (H)	gtg (V)	aag (K)	cac (H)	aat (N)	tgt (C)	aag (K)	ggc (G)	agc (S)	acc (T)	acc (T)	aaa (K)	ggt (G)
14	TPVMW012P4_TP0326	SS14 Omega C	gca (A)	gca (A)	aaa (K)	cac (H)	gtg (V)	aag (K)	cac (H)	aat (N)	tgt (C)	aag (K)	ggc (G)	agc (S)	acc (T)	acc (T)	aaa (K)	ggt (G)
14	TPVMW022U1_TP0326	SS14 Omega C	gca (A)	gca (A)	aaa (K)	cac (H)	gtg (V)	aag (K)	cac (H)	aat (N)	tgt (C)	aag (K)	ggc (G)	agc (S)	acc (T)	acc (T)	aaa (K)	ggt (G)
14	TPVMW04300_TP0326	SS14 Omega C	gca (A)	gca (A)	aaa (K)	cac (H)	gtg (V)	aag (K)	cac (H)	aat (N)	tgt (C)	aag (K)	ggc (G)	agc (S)	acc (T)	acc (T)	aaa (K)	ggt (G)
14	TPVMW04500_TP0326	SS14 Omega C	gca (A)	gca (A)	aaa (K)	cac (H)	gtg (V)	aag (K)	cac (H)	aat (N)	tgt (C)	aag (K)	ggc (G)	agc (S)	acc (T)	acc (T)	aaa (K)	ggt (G)
14	TPVMW048P0_TP0326	SS14 Omega C	gca (A)	gca (A)	aaa (K)	cac (H)	gtg (V)	aag (K)	cac (H)	aat (N)	tgt (C)	aag (K)	ggc (G)	agc (S)	acc (T)	acc (T)	aaa (K)	ggt (G)
14	TPVMW05342_TP0326	SS14 Omega C	gca (A)	gca (A)	aaa (K)	cac (H)	gtg (V)	aag (K)	cac (H)	aat (N)	tgt (C)	aag (K)	ggc (G)	agc (S)	acc (T)	acc (T)	aaa (K)	ggt (G)
14	TPVMW061C0_TP0326	SS14 Omega C	gca (A)	gca (A)	aaa (K)	cac (H)	gtg (V)	aag (K)	cac (H)	aat (N)	tgt (C)	aag (K)	ggc (G)	agc (S)	acc (T)	acc (T)	aaa (K)	ggt (G)
14	TPVMW06540_TP0326	SS14 Omega C	gca (A)	gca (A)	aaa (K)	cac (H)	gtg (V)	aag (K)	cac (H)	aat (N)	tgt (C)	aag (K)	ggc (G)	agc (S)	acc (T)	acc (T)	aaa (K)	ggt (G)
14	TPVMW075O0_TP0326	SS14 Omega C	gca (A)	gca (A)	aaa (K)	cac (H)	gtg (V)	aag (K)	cac (H)	aat (N)	tgt (C)	aag (K)	ggc (G)	agc (S)	acc (T)	acc (T)	aaa (K)	ggt (G)
14	TPVMW07660_TP0326	SS14 Omega C	gca (A)	gca (A)	aaa (K)	cac (H)	gtg (V)	aag (K)	cac (H)	aat (N)	tgt (C)	aag (K)	ggc (G)	agc (S)	acc (T)	acc (T)	aaa (K)	ggt (G)
14	TPVMW083L1_TP0326	SS14 Omega C	gca (A)	gca (A)	aaa (K)	cac (H)	gtg (V)	aag (K)	cac (H)	aat (N)	tgt (C)	aag (K)	ggc (G)	agc (S)	acc (T)	acc (T)	aaa (K)	ggt (G)
14	TPVMW091L0_TP0326	SS14 Omega C	gca (A)	gca (A)	aaa (K)	cac (H)	gtg (V)	aag (K)	cac (H)	aat (N)	tgt (C)	aag (K)	ggc (G)	agc (S)	acc (T)	acc (T)	aaa (K)	ggt (G)
14	TPVMW100Y0_TP0326	SS14 Omega C	gca (A)	gca (A)	aaa (K)	cac (H)	gtg (V)	aag (K)	cac (H)	aat (N)	tgt (C)	aag (K)	ggc (G)	agc (S)	acc (T)	acc (T)	aaa (K)	ggt (G)
14	TPVMW114K0_TP0326	SS14 Omega C	gca (A)	gca (A)	aaa (K)	cac (H)	gtg (V)	aag (K)	cac (H)	aat (N)	tgt (C)	aag (K)	ggc (G)	agc (S)	acc (T)	acc (T)	aaa (K)	ggt (G)
14	TPVMW12861_TP0326	SS14 Omega C	gca (A)	gca (A)	aaa (K)	cac (H)	gtg (V)	aag (K)	cac (H)	aat (N)	tgt (C)	aag (K)	ggc (G)	agc (S)	acc (T)	acc (T)	aaa (K)	ggt (G)
14	TPVMW14540_TP0326	SS14 Omega C	gca (A)	gca (A)	aaa (K)	cac (H)	gtg (V)	aag (K)	cac (H)	aat (N)	tgt (C)	aag (K)	ggc (G)	agc (S)	acc (T)	acc (T)	aaa (K)	ggt (G)
14	TPVMW149W0_TP0326	SS14 Omega C	gca (A)	gca (A)	aaa (K)	cac (H)	gtg (V)	aag (K)	cac (H)	aat (N)	tgt (C)	aag (K)	ggc (G)	agc (S)	acc (T)	acc (T)	aaa (K)	ggt (G)
14	TPVMW16060_TP0326	SS14 Omega C	gca (A)	gca (A)	aaa (K)	cac (H)	gtg (V)	aag (K)	cac (H)	aat (N)	tgt (C)	aag (K)	ggc (G)	agc (S)	acc (T)	acc (T)	aaa (K)	ggt (G)
14	TPVMW169M1_TP0326	SS14 Omega C	gca (A)	gca (A)	aaa (K)	cac (H)	gtg (V)	aag (K)	cac (H)	aat (N)	tgt (C)	aag (K)	ggc (G)	agc (S)	acc (T)	acc (T)	aaa (K)	ggt (G)
14	TPVMW17100_TP0326	SS14 Omega C	gca (A)	gca (A)	aaa (K)	cac (H)	gtg (V)	aag (K)	cac (H)	aat (N)	tgt (C)	aag (K)	ggc (G)	agc (S)	acc (T)	acc (T)	aaa (K)	ggt (G)
14	TPVMW186H0_TP0326	SS14 Omega C	gca (A)	gca (A)	aaa (K)	cac (H)	gtg (V)	aag (K)	cac (H)	aat (N)	tgt (C)	aag (K)	ggc (G)	agc (S)	acc (T)	acc (T)	aaa (K)	ggt (G)
14	TPVMW187L1_TP0326	SS14 Omega C	gca (A)	gca (A)	aaa (K)	cac (H)	gtg (V)	aag (K)	cac (H)	aat (N)	tgt (C)	aag (K)	ggc (G)	agc (S)	acc (T)	acc (T)	aaa (K)	ggt (G)
14	TPVMW22381_TP0326	SS14 Omega C	gca (A)	gca (A)	aaa (K)	cac (H)	gtg (V)	aag (K)	cac (H)	aat (N)	tgt (C)	aag (K)	ggc (G)	agc (S)	acc (T)	acc (T)	aaa (K)	ggt (G)
14	TPVMW23741_TP0326	SS14 Omega C	gca (A)	gca (A)	aaa (K)	cac (H)	gtg (V)	aag (K)	cac (H)	aat (N)	tgt (C)	aag (K)	ggc (G)	agc (S)	acc (T)	acc (T)	aaa (K)	ggt (G)
14	TPVMW238U0_TP0326	SS14 Omega C	gca (A)	gca (A)	aaa (K)	cac (H)	gtg (V)	aag (K)	cac (H)	aat (N)	tgt (C)	aag (K)	ggc (G)	agc (S)	acc (T)	acc (T)	aaa (K)	ggt (G)
14	TPVMW244Y0_TP0326	SS14 Omega C	gca (A)	gca (A)	aaa (K)	cac (H)	gtg (V)	aag (K)	cac (H)	aat (N)	tgt (C)	aag (K)	ggc (G)	agc (S)	acc (T)	acc (T)	aaa (K)	ggt (G)
14	TPVMW260Y0_TP0326	SS14 Omega C	gca (A)	gca (A)	aaa (K)	cac (H)	gtg (V)	aag (K)	cac (H)	aat (N)	tgt (C)	aag (K)	ggc (G)	agc (S)	acc (T)	acc (T)	aaa (K)	ggt (G)
14	TPVMW268E2_TP0326	SS14 Omega C	gca (A)	gca (A)	aaa (K)	cac (H)	gtg (V)	aag (K)	cac (H)	aat (N)	tgt (C)	aag (K)	ggc (G)	agc (S)	acc (T)	acc (T)	aaa (K)	ggt (G)
14	TPVMW284D0_TP0326	SS14 Omega C	gca (A)	gca (A)	aaa (K)	cac (H)	gtg (V)	aag (K)	cac (H)	aat (N)	tgt (C)	aag (K)	ggc (G)	agc (S)	acc (T)	acc (T)	aaa (K)	ggt (G)
14	TPVMW30701_TP0326	SS14 Omega C	gca (A)	gca (A)	aaa (K)	cac (H)	gtg (V)	aag (K)	cac (H)	aat (N)	tgt (C)	aag (K)	ggc (G)	agc (S)	acc (T)	acc (T)	aaa (K)	ggt (G)
14	TPVMW312E0_TP0326	SS14 Omega C	gca (A)	gca (A)	aaa (K)	cac (H)	gtg (V)	aag (K)	cac (H)	aat (N)	tgt (C)	aag (K)	ggc (G)	agc (S)	acc (T)	acc (T)	aaa (K)	ggt (G)
14	TPVMW32060_TP0326	SS14 Omega C	gca (A)	gca (A)	aaa (K)	cac (H)	gtg (V)	aag (K)	cac (H)	aat (N)	tgt (C)	aag (K)	ggc (G)	agc (S)	acc (T)	acc (T)	aaa (K)	ggt (G)
14	TPVMW325C0_TP0326	SS14 Omega C	gca (A)	gca (A)	aaa (K)	cac (H)	gtg (V)	aag (K)	cac (H)	aat (N)	tgt (C)	aag (K)	ggc (G)	agc (S)	acc (T)	acc (T)	aaa (K)	ggt (G)
14	TPVMW337C3_TP0326	SS14 Omega C	gca (A)	gca (A)	aaa (K)	cac (H)	gtg (V)	aag (K)	cac (H)	aat (N)	tgt (C)	aag (K)	ggc (G)	agc (S)	acc (T)	acc (T)	aaa (K)	ggt (G)
14	TPVMW339G2_TP0326	SS14 Omega C	gca (A)	gca (A)	aaa (K)	cac (H)	gtg (V)	aag (K)	cac (H)	aat (N)	tgt (C)	aag (K)	ggc (G)	agc (S)	acc (T)	acc (T)	aaa (K)	ggt (G)
14	TPVMW349C0_TP0326	SS14 Omega C	gca (A)	gca (A)	aaa (K)	cac (H)	gtg (V)	aag (K)	cac (H)	aat (N)	tgt (C)	aag (K)	ggc (G)	agc (S)	acc (T)	acc (T)	aaa (K)	ggt (G)
14	TPVMW351S0_TP0326	SS14 Omega C	gca (A)	gca (A)	aaa (K)	cac (H)	gtg (V)	aag (K)	cac (H)	aat (N)	tgt (C)	aag (K)	ggc (G)	agc (S)	acc (T)	acc (T)	aaa (K)	ggt (G)
14	TPVMW39410_TP0326	SS14 Omega C	gca (A)	gca (A)	aaa (K)	cac (H)	gtg (V)	aag (K)	cac (H)	aat (N)	tgt (C)	aag (K)	ggc (G)	agc (S)	acc (T)	acc (T)	aaa (K)	ggt (G)
14	TPVMW399V0_TP0326	SS14 Omega C	gca (A)	gca (A)	aaa (K)	cac (H)	gtg (V)	aag (K)	cac (H)	aat (N)	tgt (C)	aag (K)	ggc (G)	agc (S)	acc (T)	acc (T)	aaa (K)	ggt (G)
14	TPVMW413R0_TP0326	SS14 Omega C	gca (A)	gca (A)	aaa (K)	cac (H)	gtg (V)	aag (K)	cac (H)	aat (N)	tgt (C)	aag (K)	ggc (G)	agc (S)	acc (T)	acc (T)	aaa (K)	ggt (G)
14	TPVMW427L0_TP0326	SS14 Omega C	gca (A)	gca (A)	aaa (K)	cac (H)	gtg (V)	aag (K)	cac (H)	aat (N)	tgt (C)	aag (K)	ggc (G)	agc (S)	acc (T)	acc (T)	aaa (K)	ggt (G)
14	TPVMW434H0_TP0326	SS14 Omega C	gca (A)	gca (A)	aaa (K)	cac (H)	gtg (V)	aag (K)	cac (H)	aat (N)	tgt (C)	aag (K)	ggc (G)	agc (S)	acc (T)	acc (T)	aaa (K)	ggt (G)
14	TPVMW45010_TP0326	SS14 Omega C	gca (A)	gca (A)	aaa (K)	cac (H)	gtg (V)	aag (K)	cac (H)	aat (N)	tgt (C)	aag (K)	ggc (G)	agc (S)	acc (T)	acc (T)	aaa (K)	ggt (G)
14	TPVMW459L0_TP0326	SS14 Omega C	gca (A)	gca (A)	aaa (K)	cac (H)	gtg (V)	aag (K)	cac (H)	aat (N)	tgt (C)	aag (K)	ggc (G)	agc (S)	acc (T)	acc (T)	aaa (K)	ggt (G)
14	TPVMW47650_TP0326	SS14 Omega C	gca (A)	gca (A)	aaa (K)	cac (H)	gtg (V)	aag (K)	cac (H)	aat (N)	tgt (C)	aag (K)	ggc (G)	agc (S)	acc (T)	acc (T)	aaa (K)	ggt (G)
14	TPVMW479V0_TP0326	SS14 Omega C	gca (A)	gca (A)	aaa (K)	cac (H)	gtg (V)	aag (K)	cac (H)	aat (N)	tgt (C)	aag (K)	ggc (G)	agc (S)	acc (T)	acc (T)	aaa (K)	ggt (G)
14	TPVMW505R0_TP0326	SS14 Omega C	gca (A)	gca (A)	aaa (K)	cac (H)	gtg (V)	aag (K)	cac (H)	aat (N)	tgt (C)	aag (K)	ggc (G)	agc (S)	acc (T)	acc (T)	aaa (K)	ggt (G)
14	TPVMW569R0_TP0326	SS14 Omega C	gca (A)	gca (A)	aaa (K)	cac (H)	gtg (V)	aag (K)	cac (H)	aat (N)	tgt (C)	aag (K)	ggc (G)	agc (S)	acc (T)	acc (T)	aaa (K)	ggt (G)
14	TPVMW57010_TP0326	SS14 Omega C	gca (A)	gca (A)	aaa (K)	cac (H)	gtg (V)	aag (K)	cac (H)	aat (N)	tgt (C)	aag (K)	ggc (G)	agc (S)	acc (T)	acc (T)	aaa (K)	ggt (G)
14	TPVMW578H0_TP0326	SS14 Omega C	gca (A)	gca (A)	aaa (K)	cac (H)	gtg (V)	aag (K)	cac (H)	aat (N)	tgt (C)	aag (K)	ggc (G)	agc (S)	acc (T)	acc (T)	aaa (K)	ggt (G)
14	TPVMW589C0_TP0326	SS14 Omega C	gca (A)	gca (A)	aaa (K)	cac (H)	gtg (V)	aag (K)	cac (H)	aat (N)	tgt (C)	aag (K)	ggc (G)	agc (S)	acc (T)	acc (T)	aaa (K)	ggt (G)
14	TPVMW605F0_TP0326	SS14 Omega C	gca (A)	gca (A)	aaa (K)	cac (H)	gtg (V)	aag (K)	cac (H)	aat (N)	tgt (C)	aag (K)	ggc (G)	agc (S)	acc (T)	acc (T)	aaa (K)	ggt (G)
14	TPVMW629Z2_TP0326	SS14 Omega C	gca (A)	gca (A)	aaa (K)	cac (H)	gtg (V)	aag (K)	cac (H)	aat (N)	tgt (C)	aag (K)	ggc (G)	agc (S)	acc (T)	acc (T)	aaa (K)	ggt (G)
14	TPVMW631B0_TP0326	SS14 Omega C	gca (A)	gca (A)	aaa (K)	cac (H)	gtg (V)	aag (K)	cac (H)	aat (N)	tgt (C)	aag (K)	ggc (G)	agc (S)	acc (T)	acc (T)	aaa (K)	ggt (G)
14	TPVMW632D0_TP0326	SS14 Omega C	gca (A)	gca (A)	aaa (K)	cac (H)	gtg (V)	aag (K)	cac (H)	aat (N)	tgt (C)	aag (K)	ggc (G)	agc (S)	acc (T)	acc (T)	aaa (K)	ggt (G)
14	TPVMW63650_TP0326	SS14 Omega C	gca (A)	gca (A)	aaa (K)	cac (H)	gtg (V)	aag (K)	cac (H)	aat (N)	tgt (C)	aag (K)	ggc (G)	agc (S)	acc (T)	acc (T)	aaa (K)	ggt (G)
14	TPVMW639V0_TP0326	SS14 Omega C	gca (A)	gca (A)	aaa (K)	cac (H)	gtg (V)	aag (K)	cac (H)	aat (N)	tgt (C)	aag (K)	ggc (G)	agc (S)	acc (T)	acc (T)	aaa (K)	ggt (G)
14	TPVMW64971_TP0326	SS14 Omega C	gca (A)	gca (A)	aaa (K)	cac (H)	gtg (V)	aag (K)	cac (H)	aat (N)	tgt (C)	aag (K)	ggc (G)	agc (S)	acc (T)	acc (T)	aaa (K)	ggt (G)
14	TPVMW654T0_TP0326	SS14 Omega C	gca (A)	gca (A)	aaa (K)	cac (H)	gtg (V)	aag (K)	cac (H)	aat (N)	tgt (C)	aag (K)	ggc (G)	agc (S)	acc (T)	acc (T)	aaa (K)	ggt (G)
14	TPVMW685C0_TP0326	SS14 Omega C	gca (A)	gca (A)	aaa (K)	cac (H)	gtg (V)	aag (K)	cac (H)	aat (N)	tgt (C)	aag (K)	ggc (G)	agc (S)	acc (T)	acc (T)	aaa (K)	ggt (G)
14	TPVMW71530_TP0326	SS14 Omega C	gca (A)	gca (A)	aaa (K)	cac (H)	gtg (V)	aag (K)	cac (H)	aat (N)	tgt (C)	aag (K)	ggc (G)	agc (S)	acc (T)	acc (T)	aaa (K)	ggt (G)
14	TPVMW71770_TP0326	SS14 Omega C	gca (A)	gca (A)	aaa (K)	cac (H)	gtg (V)	aag (K)	cac (H)	aat (N)	tgt (C)	aag (K)	ggc (G)	agc (S)	acc (T)	acc (T)	aaa (K)	ggt (G)
14	TPVMW719V0_TP0326	SS14 Omega C	gca (A)	gca (A)	aaa (K)	cac (H)	gtg (V)	aag (K)	cac (H)	aat (N)	tgt (C)	aag (K)	ggc (G)	agc (S)	acc (T)	acc (T)	aaa (K)	ggt (G)
14	TPVMW72170_TP0326	SS14 Omega C	gca (A)	gca (A)	aaa (K)	cac (H)	gtg (V)	aag (K)	cac (H)	aat (N)	tgt (C)	aag (K)	ggc (G)	agc (S)	acc (T)	acc (T)	aaa (K)	ggt (G)
14	TPVMW724D0_TP0326	SS14 Omega C	gca (A)	gca (A)	aaa (K)	cac (H)	gtg (V)	aag (K)	cac (H)	aat (N)	tgt (C)	aag (K)	ggc (G)	agc (S)	acc (T)	acc (T)	aaa (K)	ggt (G)
14	TPVMW735B1_TP0326	SS14 Omega C	gca (A)	gca (A)	aaa (K)	cac (H)	gtg (V)	aag (K)	cac (H)	aat (N)	tgt (C)	aag (K)	ggc (G)	agc (S)	acc (T)	acc (T)	aaa (K)	ggt (G)
14	TPVMW736D0_TP0326	SS14 Omega C	gca (A)	gca (A)	aaa (K)	cac (H)	gtg (V)	aag (K)	cac (H)	aat (N)	tgt (C)	aag (K)	ggc (G)	agc (S)	acc (T)	acc (T)	aaa (K)	ggt (G)
14	TPVMW738H0_TP0326	SS14 Omega C	gca (A)	gca (A)	aaa (K)	cac (H)	gtg (V)	aag (K)	cac (H)	aat (N)	tgt (C)	aag (K)	ggc (G)	agc (S)	acc (T)	acc (T)	aaa (K)	ggt (G)
14	TPVMW740X0_TP0326	SS14 Omega C	gca (A)	gca (A)	aaa (K)	cac (H)	gtg (V)	aag (K)	cac (H)	aat (N)	tgt (C)	aag (K)	ggc (G)	agc (S)	acc (T)	acc (T)	aaa (K)	ggt (G)
14	TPVMW748D0_TP0326	SS14 Omega C	gca (A)	gca (A)	aaa (K)	cac (H)	gtg (V)	aag (K)	cac (H)	aat (N)	tgt (C)	aag (K)	ggc (G)	agc (S)	acc (T)	acc (T)	aaa (K)	ggt (G)
14	TPVMW750T0_TP0326	SS14 Omega C	gca (A)	gca (A)	aaa (K)	cac (H)	gtg (V)	aag (K)	cac (H)	aat (N)	tgt (C)	aag (K)	ggc (G)	agc (S)	acc (T)	acc (T)	aaa (K)	ggt (G)
14	TPVMW751V0_TP0326	SS14 Omega C	gca (A)	gca (A)	aaa (K)	cac (H)	gtg (V)	aag (K)	cac (H)	aat (N)	tgt (C)	aag (K)	ggc (G)	agc (S)	acc (T)	acc (T)	aaa (K)	ggt (G)
14	TPVMW752X0_TP0326	SS14 Omega C	gca (A)	gca (A)	aaa (K)	cac (H)	gtg (V)	aag (K)	cac (H)	aat (N)	tgt (C)	aag (K)	ggc (G)	agc (S)	acc (T)	acc (T)	aaa (K)	ggt (G)
14	TPVMW753Z0_TP0326	SS14 Omega C	gca (A)	gca (A)	aaa (K)	cac (H)	gtg (V)	aag (K)	cac (H)	aat (N)	tgt (C)	aag (K)	ggc (G)	agc (S)	acc (T)	acc (T)	aaa (K)	ggt (G)
14	TPVMW755L0_TP0326	SS14 Omega C	gca (A)	gca (A)	aaa (K)	cac (H)	gtg (V)	aag (K)	cac (H)	aat (N)	tgt (C)	aag (K)	ggc (G)	agc (S)	acc (T)	acc (T)	aaa (K)	ggt (G)
14	TPVMW757R0_TP0326	SS14 Omega C	gca (A)	gca (A)	aaa (K)	cac (H)	gtg (V)	aag (K)	cac (H)	aat (N)	tgt (C)	aag (K)	ggc (G)	agc (S)	acc (T)	acc (T)	aaa (K)	ggt (G)
14	TPVMW75890_TP0326	SS14 Omega C	gca (A)	gca (A)	aaa (K)	cac (H)	gtg (V)	aag (K)	cac (H)	aat (N)	tgt (C)	aag (K)	ggc (G)	agc (S)	acc (T)	acc (T)	aaa (K)	ggt (G)
14	TPVMW759B0_TP0326	SS14 Omega C	gca (A)	gca (A)	aaa (K)	cac (H)	gtg (V)	aag (K)	cac (H)	aat (N)	tgt (C)	aag (K)	ggc (G)	agc (S)	acc (T)	acc (T)	aaa (K)	ggt (G)
14	TPVMW761R0_TP0326	SS14 Omega C	gca (A)	gca (A)	aaa (K)	cac (H)	gtg (V)	aag (K)	cac (H)	aat (N)	tgt (C)	aag (K)	ggc (G)	agc (S)	acc (T)	acc (T)	aaa (K)	ggt (G)
14	TPVMW762H0_TP0326	SS14 Omega C	gca (A)	gca (A)	aaa (K)	cac (H)	gtg (V)	aag (K)	cac (H)	aat (N)	tgt (C)	aag (K)	ggc (G)	agc (S)	acc (T)	acc (T)	aaa (K)	ggt (G)
14	TPVMW765Z0_TP0326	SS14 Omega C	gca (A)	gca (A)	aaa (K)	cac (H)	gtg (V)	aag (K)	cac (H)	aat (N)	tgt (C)	aag (K)	ggc (G)	agc (S)	acc (T)	acc (T)	aaa (K)	ggt (G)
14	TPVMW766T0_TP0326	SS14 Omega C	gca (A)	gca (A)	aaa (K)	cac (H)	gtg (V)	aag (K)	cac (H)	aat (N)	tgt (C)	aag (K)	ggc (G)	agc (S)	acc (T)	acc (T)	aaa (K)	ggt (G)
14	TPVMW767V0_TP0326	SS14 Omega C	gca (A)	gca (A)	aaa (K)	cac (H)	gtg (V)	aag (K)	cac (H)	aat (N)	tgt (C)	aag (K)	ggc (G)	agc (S)	acc (T)	acc (T)	aaa (K)	ggt (G)
14	TPVMW76850_TP0326	SS14 Omega C	gca (A)	gca (A)	aaa (K)	cac (H)	gtg (V)	aag (K)	cac (H)	aat (N)	tgt (C)	aag (K)	ggc (G)	agc (S)	acc (T)	acc (T)	aaa (K)	ggt (G)
14	TPVMW770H0_TP0326	SS14 Omega C	gca (A)	gca (A)	aaa (K)	cac (H)	gtg (V)	aag (K)	cac (H)	aat (N)	tgt (C)	aag (K)	ggc (G)	agc (S)	acc (T)	acc (T)	aaa (K)	ggt (G)
14	TPVMW771L0_TP0326	SS14 Omega C	gca (A)	gca (A)	aaa (K)	cac (H)	gtg (V)	aag (K)	cac (H)	aat (N)	tgt (C)	aag (K)	ggc (G)	agc (S)	acc (T)	acc (T)	aaa (K)	ggt (G)
14	TPVMW775V0_TP0326	SS14 Omega C	gca (A)	gca (A)	aaa (K)	cac (H)	gtg (V)	aag (K)	cac (H)	aat (N)	tgt (C)	aag (K)	ggc (G)	agc (S)	acc (T)	acc (T)	aaa (K)	ggt (G)
14	TPVMW776X0_TP0326	SS14 Omega C	gca (A)	gca (A)	aaa (K)	cac (H)	gtg (V)	aag (K)	cac (H)	aat (N)	tgt (C)	aag (K)	ggc (G)	agc (S)	acc (T)	acc (T)	aaa (K)	ggt (G)
14	TPVMW777Z0_TP0326	SS14 Omega C	gca (A)	gca (A)	aaa (K)	cac (H)	gtg (V)	aag (K)	cac (H)	aat (N)	tgt (C)	aag (K)	ggc (G)	agc (S)	acc (T)	acc (T)	aaa (K)	ggt (G)
15	TPVMW412N0_TP0326	SS14 Omega C	gca (A)	gca (A)	aaa (K)	cac (H)	gtg (V)	aag (K)	cac (H)	aat (N)	tgt (C)	aag (K)	ggc (G)	agc (S)	agt (S)	agc (S)	aaa (K)	ggt (G)
15	TPVMW445F0_TP0326	SS14 Omega C	gca (A)	gca (A)	aaa (K)	cac (H)	gtg (V)	aag (K)	cac (H)	aat (N)	tgt (C)	aag (K)	ggc (G)	agc (S)	agt (S)	agc (S)	aaa (K)	ggt (G)

## Sheet: TP0326 Guangzhou
Supplementary Table 2. Description of identified proteoforms and their respective nucleotide mutations.
	Strain	Subclade	Codon
			531	533	534	543	545	547	550	656	790	791	792	793	800	801	802	845
1	TPANIC_0326	Reference	gcg (A)	tca (S)	tac (Y)	acg (T)	agg (R)	cag (Q)	agt (S)	ttt (F)	--- (-)	--- (-)	--- (-)	--- (-)	aga (R)	acc (T)	acc (T)	aat (N)
2	TPASS_0326	Reference	gca (A)	gca (A)	aaa (K)	gtg (V)	aag (K)	cac (H)	aat (N)	tgt (C)	--- (-)	--- (-)	--- (-)	--- (-)	agc (S)	acc (T)	acc (T)	gat (D)
6	TPVCN00490_TP0326	Nichols B	gcg (A)	tca (S)	tac (Y)	acg (T)	agg (R)	cag (Q)	agt (S)	ttt (F)	--- (-)	--- (-)	--- (-)	--- (-)	agc (S)	acc (T)	acc (T)	aat (N)
6	TPVCN008H0_TP0326	Nichols B	gcg (A)	tca (S)	tac (Y)	acg (T)	agg (R)	cag (Q)	agt (S)	ttt (F)	--- (-)	--- (-)	--- (-)	--- (-)	agc (S)	acc (T)	acc (T)	aat (N)
6	TPVCN01690_TP0326	Nichols B	gcg (A)	tca (S)	tac (Y)	acg (T)	agg (R)	cag (Q)	agt (S)	ttt (F)	--- (-)	--- (-)	--- (-)	--- (-)	agc (S)	acc (T)	acc (T)	aat (N)
6	TPVCN02410_TP0326	Nichols B	gcg (A)	tca (S)	tac (Y)	acg (T)	agg (R)	cag (Q)	agt (S)	ttt (F)	--- (-)	--- (-)	--- (-)	--- (-)	agc (S)	acc (T)	acc (T)	aat (N)
6	TPVCN038X0_TP0326	Nichols B	gcg (A)	tca (S)	tac (Y)	acg (T)	agg (R)	cag (Q)	agt (S)	ttt (F)	--- (-)	--- (-)	--- (-)	--- (-)	agc (S)	acc (T)	acc (T)	aat (N)
8	TPVCN006D0_TP0326	Nichole E	gcg (A)	tca (S)	tac (Y)	acg (T)	agg (R)	cag (Q)	agt (S)	ttt (F)	agc (S)	agt (S)	agt (S)	agt (S)	agt (S)	agt (S)	agc (S)	aat (N)
8	TPVCN029V0_TP0326	Nichole E	gcg (A)	tca (S)	tac (Y)	acg (T)	agg (R)	cag (Q)	agt (S)	ttt (F)	agc (S)	agt (S)	agt (S)	agt (S)	agt (S)	agt (S)	agc (S)	aat (N)
2	TPVCN005B0_TP0326	SS14 Omega A	gca (A)	gca (A)	aaa (K)	gtg (V)	aag (K)	cac (H)	aat (N)	tgt (C)	--- (-)	--- (-)	--- (-)	--- (-)	agc (S)	acc (T)	acc (T)	gat (D)
2	TPVCN007F0_TP0326	SS14 Omega A	gca (A)	gca (A)	aaa (K)	gtg (V)	aag (K)	cac (H)	aat (N)	tgt (C)	--- (-)	--- (-)	--- (-)	--- (-)	agc (S)	acc (T)	acc (T)	gat (D)
2	TPVCN01050_TP0326	SS14 Omega A	gca (A)	gca (A)	aaa (K)	gtg (V)	aag (K)	cac (H)	aat (N)	tgt (C)	--- (-)	--- (-)	--- (-)	--- (-)	agc (S)	acc (T)	acc (T)	gat (D)
2	TPVCN01170_TP0326	SS14 Omega A	gca (A)	gca (A)	aaa (K)	gtg (V)	aag (K)	cac (H)	aat (N)	tgt (C)	--- (-)	--- (-)	--- (-)	--- (-)	agc (S)	acc (T)	acc (T)	gat (D)
2	TPVCN01210_TP0326	SS14 Omega A	gca (A)	gca (A)	aaa (K)	gtg (V)	aag (K)	cac (H)	aat (N)	tgt (C)	--- (-)	--- (-)	--- (-)	--- (-)	agc (S)	acc (T)	acc (T)	gat (D)
2	TPVCN01330_TP0326	SS14 Omega A	gca (A)	gca (A)	aaa (K)	gtg (V)	aag (K)	cac (H)	aat (N)	tgt (C)	--- (-)	--- (-)	--- (-)	--- (-)	agc (S)	acc (T)	acc (T)	gat (D)
2	TPVCN014D0_TP0326	SS14 Omega A	gca (A)	gca (A)	aaa (K)	gtg (V)	aag (K)	cac (H)	aat (N)	tgt (C)	--- (-)	--- (-)	--- (-)	--- (-)	agc (S)	acc (T)	acc (T)	gat (D)
2	TPVCN017B0_TP0326	SS14 Omega A	gca (A)	gca (A)	aaa (K)	gtg (V)	aag (K)	cac (H)	aat (N)	tgt (C)	--- (-)	--- (-)	--- (-)	--- (-)	agc (S)	acc (T)	acc (T)	gat (D)
2	TPVCN019R0_TP0326	SS14 Omega A	gca (A)	gca (A)	aaa (K)	gtg (V)	aag (K)	cac (H)	aat (N)	tgt (C)	--- (-)	--- (-)	--- (-)	--- (-)	agc (S)	acc (T)	acc (T)	gat (D)
2	TPVCN02090_TP0326	SS14 Omega A	gca (A)	gca (A)	aaa (K)	gtg (V)	aag (K)	cac (H)	aat (N)	tgt (C)	--- (-)	--- (-)	--- (-)	--- (-)	agc (S)	acc (T)	acc (T)	gat (D)
2	TPVCN021B0_TP0326	SS14 Omega A	gca (A)	gca (A)	aaa (K)	gtg (V)	aag (K)	cac (H)	aat (N)	tgt (C)	--- (-)	--- (-)	--- (-)	--- (-)	agc (S)	acc (T)	acc (T)	gat (D)
2	TPVCN022D0_TP0326	SS14 Omega A	gca (A)	gca (A)	aaa (K)	gtg (V)	aag (K)	cac (H)	aat (N)	tgt (C)	--- (-)	--- (-)	--- (-)	--- (-)	agc (S)	acc (T)	acc (T)	gat (D)
2	TPVCN02530_TP0326	SS14 Omega A	gca (A)	gca (A)	aaa (K)	gtg (V)	aag (K)	cac (H)	aat (N)	tgt (C)	--- (-)	--- (-)	--- (-)	--- (-)	agc (S)	acc (T)	acc (T)	gat (D)
2	TPVCN02650_TP0326	SS14 Omega A	gca (A)	gca (A)	aaa (K)	gtg (V)	aag (K)	cac (H)	aat (N)	tgt (C)	--- (-)	--- (-)	--- (-)	--- (-)	agc (S)	acc (T)	acc (T)	gat (D)
2	TPVCN02770_TP0326	SS14 Omega A	gca (A)	gca (A)	aaa (K)	gtg (V)	aag (K)	cac (H)	aat (N)	tgt (C)	--- (-)	--- (-)	--- (-)	--- (-)	agc (S)	acc (T)	acc (T)	gat (D)
2	TPVCN028T0_TP0326	SS14 Omega A	gca (A)	gca (A)	aaa (K)	gtg (V)	aag (K)	cac (H)	aat (N)	tgt (C)	--- (-)	--- (-)	--- (-)	--- (-)	agc (S)	acc (T)	acc (T)	gat (D)
2	TPVCN030D0_TP0326	SS14 Omega A	gca (A)	gca (A)	aaa (K)	gtg (V)	aag (K)	cac (H)	aat (N)	tgt (C)	--- (-)	--- (-)	--- (-)	--- (-)	agc (S)	acc (T)	acc (T)	gat (D)
2	TPVCN031F0_TP0326	SS14 Omega A	gca (A)	gca (A)	aaa (K)	gtg (V)	aag (K)	cac (H)	aat (N)	tgt (C)	--- (-)	--- (-)	--- (-)	--- (-)	agc (S)	acc (T)	acc (T)	gat (D)
2	TPVCN03290_TP0326	SS14 Omega A	gca (A)	gca (A)	aaa (K)	gtg (V)	aag (K)	cac (H)	aat (N)	tgt (C)	--- (-)	--- (-)	--- (-)	--- (-)	agc (S)	acc (T)	acc (T)	gat (D)
2	TPVCN033B0_TP0326	SS14 Omega A	gca (A)	gca (A)	aaa (K)	gtg (V)	aag (K)	cac (H)	aat (N)	tgt (C)	--- (-)	--- (-)	--- (-)	--- (-)	agc (S)	acc (T)	acc (T)	gat (D)
2	TPVCN03570_TP0326	SS14 Omega A	gca (A)	gca (A)	aaa (K)	gtg (V)	aag (K)	cac (H)	aat (N)	tgt (C)	--- (-)	--- (-)	--- (-)	--- (-)	agc (S)	acc (T)	acc (T)	gat (D)
2	TPVCN03610_TP0326	SS14 Omega A	gca (A)	gca (A)	aaa (K)	gtg (V)	aag (K)	cac (H)	aat (N)	tgt (C)	--- (-)	--- (-)	--- (-)	--- (-)	agc (S)	acc (T)	acc (T)	gat (D)
2	TPVCN03730_TP0326	SS14 Omega A	gca (A)	gca (A)	aaa (K)	gtg (V)	aag (K)	cac (H)	aat (N)	tgt (C)	--- (-)	--- (-)	--- (-)	--- (-)	agc (S)	acc (T)	acc (T)	gat (D)
2	TPVCN039Z0_TP0326	SS14 Omega A	gca (A)	gca (A)	aaa (K)	gtg (V)	aag (K)	cac (H)	aat (N)	tgt (C)	--- (-)	--- (-)	--- (-)	--- (-)	agc (S)	acc (T)	acc (T)	gat (D)
2	TPVCN041L0_TP0326	SS14 Omega A	gca (A)	gca (A)	aaa (K)	gtg (V)	aag (K)	cac (H)	aat (N)	tgt (C)	--- (-)	--- (-)	--- (-)	--- (-)	agc (S)	acc (T)	acc (T)	gat (D)
2	TPVCN05850_TP0326	SS14 Omega A	gca (A)	gca (A)	aaa (K)	gtg (V)	aag (K)	cac (H)	aat (N)	tgt (C)	--- (-)	--- (-)	--- (-)	--- (-)	agc (S)	acc (T)	acc (T)	gat (D)
2	TPVCN062X0_TP0326	SS14 Omega A	gca (A)	gca (A)	aaa (K)	gtg (V)	aag (K)	cac (H)	aat (N)	tgt (C)	--- (-)	--- (-)	--- (-)	--- (-)	agc (S)	acc (T)	acc (T)	gat (D)
2	TPVCN070X0_TP0326	SS14 Omega A	gca (A)	gca (A)	aaa (K)	gtg (V)	aag (K)	cac (H)	aat (N)	tgt (C)	--- (-)	--- (-)	--- (-)	--- (-)	agc (S)	acc (T)	acc (T)	gat (D)
2	TPVCN073V0_TP0326	SS14 Omega A	gca (A)	gca (A)	aaa (K)	gtg (V)	aag (K)	cac (H)	aat (N)	tgt (C)	--- (-)	--- (-)	--- (-)	--- (-)	agc (S)	acc (T)	acc (T)	gat (D)
2	TPVCN074N0_TP0326	SS14 Omega A	gca (A)	gca (A)	aaa (K)	gtg (V)	aag (K)	cac (H)	aat (N)	tgt (C)	--- (-)	--- (-)	--- (-)	--- (-)	agc (S)	acc (T)	acc (T)	gat (D)

## Sheet: TP0326 Cali
Supplementary Table 2. Description of identified proteoforms and their respective nucleotide mutations.
Proteoform	Strain	Subclade	Codon
			531	533	534	543	545	547	550	605	612	656	790	791	792	793	800	801	802	845
1	TPANIC_0326	Reference	gcg (A)	tca (S)	tac (Y)	acg (T)	agg (R)	cag (Q)	agt (S)	cag (Q)	aaa (K)	ttt (F)	--- (-)	--- (-)	--- (-)	--- (-)	aga (R)	acc (T)	acc (T)	aat (N)
2	TPASS_0326	Reference	gca (A)	gca (A)	aaa (K)	gtg (V)	aag (K)	cac (H)	aat (N)	cag (Q)	aaa (K)	tgt (C)	--- (-)	--- (-)	--- (-)	--- (-)	agc (S)	acc (T)	acc (T)	gat (D)
1	TPVCC052NS_TP0326	Nichols E	gcg (A)	tca (S)	tac (Y)	acg (T)	agg (R)	cag (Q)	agt (S)	cag (Q)	aaa (K)	ttt (F)	--- (-)	--- (-)	--- (-)	--- (-)	aga (R)	acc (T)	acc (T)	aat (N)
8	TPVCC004D0_TP0326	Nichols E	gcg (A)	tca (S)	tac (Y)	acg (T)	agg (R)	cag (Q)	agt (S)	cag (Q)	aaa (K)	ttt (F)	agc (S)	agt (S)	agt (S)	agt (S)	agt (S)	agt (S)	agc (S)	aat (N)
8	TPVCC038T0_TP0326	Nichols E	gcg (A)	tca (S)	tac (Y)	acg (T)	agg (R)	cag (Q)	agt (S)	cag (Q)	aaa (K)	ttt (F)	agc (S)	agt (S)	agt (S)	agt (S)	agt (S)	agt (S)	agc (S)	aat (N)
8	TPVCC072X0_TP0326	Nichols E	gcg (A)	tca (S)	tac (Y)	acg (T)	agg (R)	cag (Q)	agt (S)	cag (Q)	aaa (K)	ttt (F)	agc (S)	agt (S)	agt (S)	agt (S)	agt (S)	agt (S)	agc (S)	aat (N)
8	TPVCC08060_TP0326	Nichols E	gcg (A)	tca (S)	tac (Y)	acg (T)	agg (R)	cag (Q)	agt (S)	cag (Q)	aaa (K)	ttt (F)	agc (S)	agt (S)	agt (S)	agt (S)	agt (S)	agt (S)	agc (S)	aat (N)
9	TPVCC008N0_TP0326	Nichols E	gcg (A)	tca (S)	tac (Y)	acg (T)	agg (R)	cag (Q)	agt (S)	cag (Q)	aaa (K)	ttt (F)	--- (-)	--- (-)	--- (-)	--- (-)	agt (S)	agt (S)	agc (S)	aat (N)
9	TPVCC076N0_TP0326	Nichols E	gcg (A)	tca (S)	tac (Y)	acg (T)	agg (R)	cag (Q)	agt (S)	cag (Q)	aaa (K)	ttt (F)	--- (-)	--- (-)	--- (-)	--- (-)	agt (S)	agt (S)	agc (S)	aat (N)
9	TPVCC086A0_TP0326	Nichols E	gcg (A)	tca (S)	tac (Y)	acg (T)	agg (R)	cag (Q)	agt (S)	cag (Q)	aaa (K)	ttt (F)	--- (-)	--- (-)	--- (-)	--- (-)	agt (S)	agt (S)	agc (S)	aat (N)
10	TPVCC051LS_TP0326	Nichols E	gcg (A)	tca (S)	tac (Y)	acg (T)	agg (R)	cag (Q)	agt (S)	cag (Q)	aaa (K)	ttt (F)	--- (-)	--- (-)	--- (-)	--- (-)	aga (R)	acc (T)	agc (S)	aat (N)
11	SS2220000A_TP0326	Nichols Y	gcg (A)	tca (S)	tac (Y)	acg (T)	agg (R)	cag (Q)	agt (S)	cgg (R)	gaa (E)	ttt (F)	--- (-)	--- (-)	--- (-)	--- (-)	agc (S)	acc (T)	acc (T)	aat (N)
2	SS15600000_TP0326	SS14 Omega B	gca (A)	gca (A)	aaa (K)	gtg (V)	aag (K)	cac (H)	aat (N)	cag (Q)	aaa (K)	tgt (C)	--- (-)	--- (-)	--- (-)	--- (-)	agc (S)	acc (T)	acc (T)	gat (D)
2	SS16700000_TP0326	SS14 Omega B	gca (A)	gca (A)	aaa (K)	gtg (V)	aag (K)	cac (H)	aat (N)	cag (Q)	aaa (K)	tgt (C)	--- (-)	--- (-)	--- (-)	--- (-)	agc (S)	acc (T)	acc (T)	gat (D)
2	SS19600000_TP0326	SS14 Omega B	gca (A)	gca (A)	aaa (K)	gtg (V)	aag (K)	cac (H)	aat (N)	cag (Q)	aaa (K)	tgt (C)	--- (-)	--- (-)	--- (-)	--- (-)	agc (S)	acc (T)	acc (T)	gat (D)
2	SS20800000_TP0326	SS14 Omega B	gca (A)	gca (A)	aaa (K)	gtg (V)	aag (K)	cac (H)	aat (N)	cag (Q)	aaa (K)	tgt (C)	--- (-)	--- (-)	--- (-)	--- (-)	agc (S)	acc (T)	acc (T)	gat (D)
2	SS21300000_TP0326	SS14 Omega B	gca (A)	gca (A)	aaa (K)	gtg (V)	aag (K)	cac (H)	aat (N)	cag (Q)	aaa (K)	tgt (C)	--- (-)	--- (-)	--- (-)	--- (-)	agc (S)	acc (T)	acc (T)	gat (D)
2	SS21500000_TP0326	SS14 Omega B	gca (A)	gca (A)	aaa (K)	gtg (V)	aag (K)	cac (H)	aat (N)	cag (Q)	aaa (K)	tgt (C)	--- (-)	--- (-)	--- (-)	--- (-)	agc (S)	acc (T)	acc (T)	gat (D)
2	SS2210000A_TP0326	SS14 Omega B	gca (A)	gca (A)	aaa (K)	gtg (V)	aag (K)	cac (H)	aat (N)	cag (Q)	aaa (K)	tgt (C)	--- (-)	--- (-)	--- (-)	--- (-)	agc (S)	acc (T)	acc (T)	gat (D)
2	TPVCC00170_TP0326	SS14 Omega B	gca (A)	gca (A)	aaa (K)	gtg (V)	aag (K)	cac (H)	aat (N)	cag (Q)	aaa (K)	tgt (C)	--- (-)	--- (-)	--- (-)	--- (-)	agc (S)	acc (T)	acc (T)	gat (D)
2	TPVCC009R0_TP0326	SS14 Omega B	gca (A)	gca (A)	aaa (K)	gtg (V)	aag (K)	cac (H)	aat (N)	cag (Q)	aaa (K)	tgt (C)	--- (-)	--- (-)	--- (-)	--- (-)	agc (S)	acc (T)	acc (T)	gat (D)
2	TPVCC020D0_TP0326	SS14 Omega B	gca (A)	gca (A)	aaa (K)	gtg (V)	aag (K)	cac (H)	aat (N)	cag (Q)	aaa (K)	tgt (C)	--- (-)	--- (-)	--- (-)	--- (-)	agc (S)	acc (T)	acc (T)	gat (D)
2	TPVCC02450_TP0326	SS14 Omega B	gca (A)	gca (A)	aaa (K)	gtg (V)	aag (K)	cac (H)	aat (N)	cag (Q)	aaa (K)	tgt (C)	--- (-)	--- (-)	--- (-)	--- (-)	agc (S)	acc (T)	acc (T)	gat (D)
2	TPVCC03090_TP0326	SS14 Omega B	gca (A)	gca (A)	aaa (K)	gtg (V)	aag (K)	cac (H)	aat (N)	cag (Q)	aaa (K)	tgt (C)	--- (-)	--- (-)	--- (-)	--- (-)	agc (S)	acc (T)	acc (T)	gat (D)
2	TPVCC031B0_TP0326	SS14 Omega B	gca (A)	gca (A)	aaa (K)	gtg (V)	aag (K)	cac (H)	aat (N)	cag (Q)	aaa (K)	tgt (C)	--- (-)	--- (-)	--- (-)	--- (-)	agc (S)	acc (T)	acc (T)	gat (D)
2	TPVCC03770_TP0326	SS14 Omega B	gca (A)	gca (A)	aaa (K)	gtg (V)	aag (K)	cac (H)	aat (N)	cag (Q)	aaa (K)	tgt (C)	--- (-)	--- (-)	--- (-)	--- (-)	agc (S)	acc (T)	acc (T)	gat (D)
2	TPVCC046TB_TP0326	SS14 Omega B	gca (A)	gca (A)	aaa (K)	gtg (V)	aag (K)	cac (H)	aat (N)	cag (Q)	aaa (K)	tgt (C)	--- (-)	--- (-)	--- (-)	--- (-)	agc (S)	acc (T)	acc (T)	gat (D)
2	TPVCC060XS_TP0326	SS14 Omega B	gca (A)	gca (A)	aaa (K)	gtg (V)	aag (K)	cac (H)	aat (N)	cag (Q)	aaa (K)	tgt (C)	--- (-)	--- (-)	--- (-)	--- (-)	agc (S)	acc (T)	acc (T)	gat (D)
2	TPVCC062T0_TP0326	SS14 Omega B	gca (A)	gca (A)	aaa (K)	gtg (V)	aag (K)	cac (H)	aat (N)	cag (Q)	aaa (K)	tgt (C)	--- (-)	--- (-)	--- (-)	--- (-)	agc (S)	acc (T)	acc (T)	gat (D)
2	TPVCC064N0_TP0326	SS14 Omega B	gca (A)	gca (A)	aaa (K)	gtg (V)	aag (K)	cac (H)	aat (N)	cag (Q)	aaa (K)	tgt (C)	--- (-)	--- (-)	--- (-)	--- (-)	agc (S)	acc (T)	acc (T)	gat (D)
2	TPVCC08221_TP0326	SS14 Omega B	gca (A)	gca (A)	aaa (K)	gtg (V)	aag (K)	cac (H)	aat (N)	cag (Q)	aaa (K)	tgt (C)	--- (-)	--- (-)	--- (-)	--- (-)	agc (S)	acc (T)	acc (T)	gat (D)
2	TPVCC08300_TP0326	SS14 Omega B	gca (A)	gca (A)	aaa (K)	gtg (V)	aag (K)	cac (H)	aat (N)	cag (Q)	aaa (K)	tgt (C)	--- (-)	--- (-)	--- (-)	--- (-)	agc (S)	acc (T)	acc (T)	gat (D)
12	SS14300000_TP0326	SS14 Omega B	gca (A)	gca (A)	aaa (K)	gtg (V)	aag (K)	cag (Q)	agt (S)	cag (Q)	aaa (K)	tgt (C)	--- (-)	--- (-)	--- (-)	--- (-)	agc (S)	acc (T)	acc (T)	gat (D)
13	SS14600000_TP0326	SS14 Omega B	gca (A)	gca (A)	aaa (K)	gtg (V)	aag (K)	cac (H)	aat (N)	cag (Q)	aaa (K)	tgt (C)	--- (-)	--- (-)	--- (-)	--- (-)	agc (S)	acc (T)	acc (T)	aat (N)

## Sheet: TP0548 Lilongwe
Supplementary Table 2. Description of identified proteoforms and their respective nucleotide mutations.
Proteoform	Strain	Subclade	Codon
			51	52	57	58	59	60	61	62	99	140	156	157	158	159	161	162	163	164	165	166	168	214	258	259	260	261	263	294	296	309	310	320	322	438
1	TPANIC_0548	Reference	gca (A)	--- (-)	tcc (S)	ggc (G)	agt (S)	gat (D)	ggc (G)	aag (K)	gct (A)	ggc (G)	ttc (F)	--- (-)	--- (-)	--- (-)	ggc (G)	aac (N)	agt (S)	ggt (G)	ggc (G)	aat (N)	aac (N)	gac (D)	aac (N)	agt (S)	tgc (C)	caa (Q)	gaa (E)	agg (R)	tcg (S)	caa (Q)	cac (H)	gaa (E)	ggg (G)	aac (N)
2	TPASS_0548	Reference	gca (A)	--- (-)	tgc (C)	agc (S)	gat (D)	aat (N)	ggc (G)	aac (N)	gcc (A)	gga (G)	tac (Y)	ggt (G)	atg (M)	atc (I)	agc (S)	agc (S)	agt (S)	agt (S)	agc (S)	ggt (G)	aac (N)	gac (D)	aag (K)	gat (D)	agc (S)	gac (D)	aaa (K)	aag (K)	ctg (L)	cat (H)	cag (Q)	aaa (K)	aag (K)	aat (N)
1	TPVMW122K0_TP0548	Nichols A	gca (A)	--- (-)	tcc (S)	ggc (G)	agt (S)	gat (D)	ggc (G)	aag (K)	gct (A)	ggc (G)	ttc (F)	--- (-)	--- (-)	--- (-)	ggc (G)	aac (N)	agt (S)	ggt (G)	ggc (G)	aat (N)	aac (N)	gac (D)	aac (N)	agt (S)	tgc (C)	caa (Q)	gaa (E)	agg (R)	tcg (S)	caa (Q)	cac (H)	gaa (E)	ggg (G)	aac (N)
4	TPVMW07741_TP0548	Nichols C	gca (A)	--- (-)	tcc (S)	aac (N)	ggt (G)	ggt (G)	gac (D)	aag (K)	gct (A)	ggc (G)	ttc (F)	--- (-)	--- (-)	--- (-)	ggc (G)	aac (N)	agt (S)	agt (S)	ggc (G)	aat (N)	aac (N)	gac (D)	aac (N)	agt (S)	tgc (C)	caa (Q)	gaa (E)	agg (R)	tcg (S)	caa (Q)	cac (H)	gaa (E)	ggg (G)	aac (N)
3	TPVMW082H0_TP0548	Nichols A	gca (A)	--- (-)	tcc (S)	gac (D)	agt (S)	gat (D)	ggc (G)	aag (K)	gct (A)	ggc (G)	ttc (F)	--- (-)	--- (-)	--- (-)	ggc (G)	aac (N)	agt (S)	ggt (G)	ggc (G)	aat (N)	aac (N)	gac (D)	aac (N)	agt (S)	tgc (C)	caa (Q)	gaa (E)	agg (R)	tcg (S)	caa (Q)	cac (H)	gaa (E)	ggg (G)	aac (N)
4	TPVMW124Y0_TP0548	Nichols C	gca (A)	--- (-)	tcc (S)	aac (N)	ggt (G)	ggt (G)	gac (D)	aag (K)	gct (A)	ggc (G)	ttc (F)	--- (-)	--- (-)	--- (-)	ggc (G)	aac (N)	agt (S)	agt (S)	ggc (G)	aat (N)	aac (N)	gac (D)	aac (N)	agt (S)	tgc (C)	caa (Q)	gaa (E)	agg (R)	tcg (S)	caa (Q)	cac (H)	gaa (E)	ggg (G)	aac (N)
5	TPVMW14460_TP0548	Nichols C	gca (A)	--- (-)	tcc (S)	gac (D)	agt (S)	ggt (G)	gac (D)	aag (K)	gct (A)	ggc (G)	ttc (F)	--- (-)	--- (-)	--- (-)	ggc (G)	aac (N)	agt (S)	agt (S)	ggc (G)	aat (N)	aac (N)	gac (D)	aac (N)	agt (S)	tgc (C)	caa (Q)	gaa (E)	agg (R)	tcg (S)	caa (Q)	cac (H)	gaa (E)	ggg (G)	aac (N)
3	TPVMW182T0_TP0548	Nichols A	gca (A)	--- (-)	tcc (S)	gac (D)	agt (S)	gat (D)	ggc (G)	aag (K)	gct (A)	ggc (G)	ttc (F)	--- (-)	--- (-)	--- (-)	ggc (G)	aac (N)	agt (S)	ggt (G)	ggc (G)	aat (N)	aac (N)	gac (D)	aac (N)	agt (S)	tgc (C)	caa (Q)	gaa (E)	agg (R)	tcg (S)	caa (Q)	cac (H)	gaa (E)	ggg (G)	aac (N)
6	TPVMW343S0_TP0548	Nichols C	gca (A)	--- (-)	tcc (S)	gac (D)	agt (S)	ggt (G)	ggc (G)	aag (K)	gct (A)	ggc (G)	ttc (F)	--- (-)	--- (-)	--- (-)	ggc (G)	aac (N)	agt (S)	agt (S)	ggc (G)	aat (N)	aac (N)	gac (D)	aac (N)	agt (S)	tgc (C)	caa (Q)	gaa (E)	agg (R)	tcg (S)	caa (Q)	cac (H)	gaa (E)	ggg (G)	aac (N)
3	TPVMW44052_TP0548	Nichols A	gca (A)	--- (-)	tcc (S)	gac (D)	agt (S)	gat (D)	ggc (G)	aag (K)	gct (A)	ggc (G)	ttc (F)	--- (-)	--- (-)	--- (-)	ggc (G)	aac (N)	agt (S)	ggt (G)	ggc (G)	aat (N)	aac (N)	gac (D)	aac (N)	agt (S)	tgc (C)	caa (Q)	gaa (E)	agg (R)	tcg (S)	caa (Q)	cac (H)	gaa (E)	ggg (G)	aac (N)
3	TPVMW468X0_TP0548	Nichols A	gca (A)	--- (-)	tcc (S)	gac (D)	agt (S)	gat (D)	ggc (G)	aag (K)	gct (A)	ggc (G)	ttc (F)	--- (-)	--- (-)	--- (-)	ggc (G)	aac (N)	agt (S)	ggt (G)	ggc (G)	aat (N)	aac (N)	gac (D)	aac (N)	agt (S)	tgc (C)	caa (Q)	gaa (E)	agg (R)	tcg (S)	caa (Q)	cac (H)	gaa (E)	ggg (G)	aac (N)
6	TPVMW469Z0_TP0548	Nichols C	gca (A)	--- (-)	tcc (S)	gac (D)	agt (S)	ggt (G)	ggc (G)	aag (K)	gct (A)	ggc (G)	ttc (F)	--- (-)	--- (-)	--- (-)	ggc (G)	aac (N)	agt (S)	agt (S)	ggc (G)	aat (N)	aac (N)	gac (D)	aac (N)	agt (S)	tgc (C)	caa (Q)	gaa (E)	agg (R)	tcg (S)	caa (Q)	cac (H)	gaa (E)	ggg (G)	aac (N)
3	TPVMW478T2_TP0548	Nichols A	gca (A)	--- (-)	tcc (S)	gac (D)	agt (S)	gat (D)	ggc (G)	aag (K)	gct (A)	ggc (G)	ttc (F)	--- (-)	--- (-)	--- (-)	ggc (G)	aac (N)	agt (S)	ggt (G)	ggc (G)	aat (N)	aac (N)	gac (D)	aac (N)	agt (S)	tgc (C)	caa (Q)	gaa (E)	agg (R)	tcg (S)	caa (Q)	cac (H)	gaa (E)	ggg (G)	aac (N)
6	TPVMW516N0_TP0548	Nichols C	gca (A)	--- (-)	tcc (S)	gac (D)	agt (S)	ggt (G)	ggc (G)	aag (K)	gct (A)	ggc (G)	ttc (F)	--- (-)	--- (-)	--- (-)	ggc (G)	aac (N)	agt (S)	agt (S)	ggc (G)	aat (N)	aac (N)	gac (D)	aac (N)	agt (S)	tgc (C)	caa (Q)	gaa (E)	agg (R)	tcg (S)	caa (Q)	cac (H)	gaa (E)	ggg (G)	aac (N)
7	TPVMW56330_TP0548	Nichols C	gca (A)	--- (-)	tcc (S)	gac (D)	agt (S)	gat (D)	ggc (G)	aag (K)	gct (A)	ggc (G)	ttc (F)	--- (-)	--- (-)	--- (-)	ggc (G)	aac (N)	agt (S)	agt (S)	ggc (G)	aat (N)	aac (N)	tac (Y)	aac (N)	agt (S)	tgc (C)	caa (Q)	gaa (E)	agg (R)	tcg (S)	caa (Q)	cac (H)	gaa (E)	ggg (G)	aac (N)
8	TPVMW673Z0_TP0548	Nichols C	gca (A)	--- (-)	tcc (S)	gac (D)	agt (S)	ggt (G)	ggc (G)	aag (K)	gct (A)	ggc (G)	ttc (F)	--- (-)	--- (-)	--- (-)	ggc (G)	aac (N)	agt (S)	ggt (G)	ggc (G)	aat (N)	aac (N)	gac (D)	aac (N)	agt (S)	tgc (C)	caa (Q)	gaa (E)	agg (R)	tcg (S)	caa (Q)	cac (H)	gaa (E)	ggg (G)	aac (N)
3	TPVMW708X0_TP0548	Nichols A	gca (A)	--- (-)	tcc (S)	gac (D)	agt (S)	gat (D)	ggc (G)	aag (K)	gct (A)	ggc (G)	ttc (F)	--- (-)	--- (-)	--- (-)	ggc (G)	aac (N)	agt (S)	ggt (G)	ggc (G)	aat (N)	aac (N)	gac (D)	aac (N)	agt (S)	tgc (C)	caa (Q)	gaa (E)	agg (R)	tcg (S)	caa (Q)	cac (H)	gaa (E)	ggg (G)	aac (N)
3	TPVMW709Z0_TP0548	Nichols A	gca (A)	--- (-)	tcc (S)	gac (D)	agt (S)	gat (D)	ggc (G)	aag (K)	gct (A)	ggc (G)	ttc (F)	--- (-)	--- (-)	--- (-)	ggc (G)	aac (N)	agt (S)	ggt (G)	ggc (G)	aat (N)	aac (N)	gac (D)	aac (N)	agt (S)	tgc (C)	caa (Q)	gaa (E)	agg (R)	tcg (S)	caa (Q)	cac (H)	gaa (E)	ggg (G)	aac (N)
3	TPVMW72050_TP0548	Nichols A	gca (A)	--- (-)	tcc (S)	gac (D)	agt (S)	gat (D)	ggc (G)	aag (K)	gct (A)	ggc (G)	ttc (F)	--- (-)	--- (-)	--- (-)	ggc (G)	aac (N)	agt (S)	ggt (G)	ggc (G)	aat (N)	aac (N)	gac (D)	aac (N)	agt (S)	tgc (C)	caa (Q)	gaa (E)	agg (R)	tcg (S)	caa (Q)	cac (H)	gaa (E)	ggg (G)	aac (N)
5	TPVMW741Z0_TP0548	Nichols C	gca (A)	--- (-)	tcc (S)	gac (D)	agt (S)	ggt (G)	gac (D)	aag (K)	gct (A)	ggc (G)	ttc (F)	--- (-)	--- (-)	--- (-)	ggc (G)	aac (N)	agt (S)	agt (S)	ggc (G)	aat (N)	aac (N)	gac (D)	aac (N)	agt (S)	tgc (C)	caa (Q)	gaa (E)	agg (R)	tcg (S)	caa (Q)	cac (H)	gaa (E)	ggg (G)	aac (N)
7	TPVMW742T0_TP0548	Nichols C	gca (A)	--- (-)	tcc (S)	gac (D)	agt (S)	gat (D)	ggc (G)	aag (K)	gct (A)	ggc (G)	ttc (F)	--- (-)	--- (-)	--- (-)	ggc (G)	aac (N)	agt (S)	agt (S)	ggc (G)	aat (N)	aac (N)	tac (Y)	aac (N)	agt (S)	tgc (C)	caa (Q)	gaa (E)	agg (R)	tcg (S)	caa (Q)	cac (H)	gaa (E)	ggg (G)	aac (N)
3	TPVMW756N0_TP0548	Nichols A	gca (A)	--- (-)	tcc (S)	gac (D)	agt (S)	gat (D)	ggc (G)	aag (K)	gct (A)	ggc (G)	ttc (F)	--- (-)	--- (-)	--- (-)	ggc (G)	aac (N)	agt (S)	ggt (G)	ggc (G)	aat (N)	aac (N)	gac (D)	aac (N)	agt (S)	tgc (C)	caa (Q)	gaa (E)	agg (R)	tcg (S)	caa (Q)	cac (H)	gaa (E)	ggg (G)	aac (N)
4	TPVMW764X0_TP0548	Nichols C	gca (A)	--- (-)	tcc (S)	aac (N)	ggt (G)	ggt (G)	gac (D)	aag (K)	gct (A)	ggc (G)	ttc (F)	--- (-)	--- (-)	--- (-)	ggc (G)	aac (N)	agt (S)	agt (S)	ggc (G)	aat (N)	aac (N)	gac (D)	aac (N)	agt (S)	tgc (C)	caa (Q)	gaa (E)	agg (R)	tcg (S)	caa (Q)	cac (H)	gaa (E)	ggg (G)	aac (N)
5	TPVMW774T0_TP0548	Nichols C	gca (A)	--- (-)	tcc (S)	gac (D)	agt (S)	ggt (G)	gac (D)	aag (K)	gct (A)	ggc (G)	ttc (F)	--- (-)	--- (-)	--- (-)	ggc (G)	aac (N)	agt (S)	agt (S)	ggc (G)	aat (N)	aac (N)	gac (D)	aac (N)	agt (S)	tgc (C)	caa (Q)	gaa (E)	agg (R)	tcg (S)	caa (Q)	cac (H)	gaa (E)	ggg (G)	aac (N)
10	TPVMW174A0_TP0548	SS14 Omega B	gct (A)	gga (G)	tgc (C)	agc (S)	gat (D)	aat (N)	ggc (G)	aac (N)	gcc (A)	gga (G)	tac (Y)	ggt (G)	atg (M)	atc (I)	agc (S)	agc (S)	agt (S)	agt (S)	agc (S)	ggt (G)	aac (N)	gac (D)	aag (K)	gat (D)	agc (S)	gac (D)	aaa (K)	aag (K)	ctg (L)	cat (H)	cag (Q)	aaa (K)	aag (K)	aat (N)
10	TPVMW640N1_TP0548	SS14 Omega B	gct (A)	gga (G)	tgc (C)	agc (S)	gat (D)	aat (N)	ggc (G)	aac (N)	gcc (A)	gga (G)	tac (Y)	ggt (G)	atg (M)	atc (I)	agc (S)	agc (S)	agt (S)	agt (S)	agc (S)	ggt (G)	aac (N)	gac (D)	aag (K)	gat (D)	agc (S)	gac (D)	aaa (K)	aag (K)	ctg (L)	cat (H)	cag (Q)	aaa (K)	aag (K)	aat (N)
10	TPVMW629Z2_TP0548	SS14 Omega C	gct (A)	gga (G)	tgc (C)	agc (S)	gat (D)	aat (N)	ggc (G)	aac (N)	gcc (A)	gga (G)	tac (Y)	ggt (G)	atg (M)	atc (I)	agc (S)	agc (S)	agt (S)	agt (S)	agc (S)	ggt (G)	aac (N)	gac (D)	aag (K)	gat (D)	agc (S)	gac (D)	aaa (K)	aag (K)	ctg (L)	cat (H)	cag (Q)	aaa (K)	aag (K)	aat (N)
13	TPVMW001M2_TP0548	SS14 Omega C	gct (A)	gga (G)	tgc (C)	agc (S)	gat (D)	aat (N)	ggc (G)	aac (N)	gcc (A)	gga (G)	tac (Y)	ggt (G)	atg (M)	atc (I)	agc (S)	aac (N)	agt (S)	agt (S)	agc (S)	ggt (G)	aac (N)	gac (D)	aag (K)	gat (D)	agc (S)	gac (D)	aaa (K)	aag (K)	ctg (L)	cat (H)	cag (Q)	aaa (K)	aag (K)	aat (N)
13	TPVMW012P4_TP0548	SS14 Omega C	gct (A)	gga (G)	tgc (C)	agc (S)	gat (D)	aat (N)	ggc (G)	aac (N)	gcc (A)	gga (G)	tac (Y)	ggt (G)	atg (M)	atc (I)	agc (S)	aac (N)	agt (S)	agt (S)	agc (S)	ggt (G)	aac (N)	gac (D)	aag (K)	gat (D)	agc (S)	gac (D)	aaa (K)	aag (K)	ctg (L)	cat (H)	cag (Q)	aaa (K)	aag (K)	aat (N)
13	TPVMW022U1_TP0548	SS14 Omega C	gct (A)	gga (G)	tgc (C)	agc (S)	gat (D)	aat (N)	ggc (G)	aac (N)	gcc (A)	gga (G)	tac (Y)	ggt (G)	atg (M)	atc (I)	agc (S)	aac (N)	agt (S)	agt (S)	agc (S)	ggt (G)	aac (N)	gac (D)	aag (K)	gat (D)	agc (S)	gac (D)	aaa (K)	aag (K)	ctg (L)	cat (H)	cag (Q)	aaa (K)	aag (K)	aat (N)
13	TPVMW04300_TP0548	SS14 Omega C	gct (A)	gga (G)	tgc (C)	agc (S)	gat (D)	aat (N)	ggc (G)	aac (N)	gcc (A)	gga (G)	tac (Y)	ggt (G)	atg (M)	atc (I)	agc (S)	aac (N)	agt (S)	agt (S)	agc (S)	ggt (G)	aac (N)	gac (D)	aag (K)	gat (D)	agc (S)	gac (D)	aaa (K)	aag (K)	ctg (L)	cat (H)	cag (Q)	aaa (K)	aag (K)	aat (N)
13	TPVMW04500_TP0548	SS14 Omega C	gct (A)	gga (G)	tgc (C)	agc (S)	gat (D)	aat (N)	ggc (G)	aac (N)	gcc (A)	gga (G)	tac (Y)	ggt (G)	atg (M)	atc (I)	agc (S)	aac (N)	agt (S)	agt (S)	agc (S)	ggt (G)	aac (N)	gac (D)	aag (K)	gat (D)	agc (S)	gac (D)	aaa (K)	aag (K)	ctg (L)	cat (H)	cag (Q)	aaa (K)	aag (K)	aat (N)
13	TPVMW048P0_TP0548	SS14 Omega C	gct (A)	gga (G)	tgc (C)	agc (S)	gat (D)	aat (N)	ggc (G)	aac (N)	gcc (A)	gga (G)	tac (Y)	ggt (G)	atg (M)	atc (I)	agc (S)	aac (N)	agt (S)	agt (S)	agc (S)	ggt (G)	aac (N)	gac (D)	aag (K)	gat (D)	agc (S)	gac (D)	aaa (K)	aag (K)	ctg (L)	cat (H)	cag (Q)	aaa (K)	aag (K)	aat (N)
13	TPVMW05342_TP0548	SS14 Omega C	gct (A)	gga (G)	tgc (C)	agc (S)	gat (D)	aat (N)	ggc (G)	aac (N)	gcc (A)	gga (G)	tac (Y)	ggt (G)	atg (M)	atc (I)	agc (S)	aac (N)	agt (S)	agt (S)	agc (S)	ggt (G)	aac (N)	gac (D)	aag (K)	gat (D)	agc (S)	gac (D)	aaa (K)	aag (K)	ctg (L)	cat (H)	cag (Q)	aaa (K)	aag (K)	aat (N)
13	TPVMW061C0_TP0548	SS14 Omega C	gct (A)	gga (G)	tgc (C)	agc (S)	gat (D)	aat (N)	ggc (G)	aac (N)	gcc (A)	gga (G)	tac (Y)	ggt (G)	atg (M)	atc (I)	agc (S)	aac (N)	agt (S)	agt (S)	agc (S)	ggt (G)	aac (N)	gac (D)	aag (K)	gat (D)	agc (S)	gac (D)	aaa (K)	aag (K)	ctg (L)	cat (H)	cag (Q)	aaa (K)	aag (K)	aat (N)
13	TPVMW06540_TP0548	SS14 Omega C	gct (A)	gga (G)	tgc (C)	agc (S)	gat (D)	aat (N)	ggc (G)	aac (N)	gcc (A)	gga (G)	tac (Y)	ggt (G)	atg (M)	atc (I)	agc (S)	aac (N)	agt (S)	agt (S)	agc (S)	ggt (G)	aac (N)	gac (D)	aag (K)	gat (D)	agc (S)	gac (D)	aaa (K)	aag (K)	ctg (L)	cat (H)	cag (Q)	aaa (K)	aag (K)	aat (N)
13	TPVMW075O0_TP0548	SS14 Omega C	gct (A)	gga (G)	tgc (C)	agc (S)	gat (D)	aat (N)	ggc (G)	aac (N)	gcc (A)	gga (G)	tac (Y)	ggt (G)	atg (M)	atc (I)	agc (S)	aac (N)	agt (S)	agt (S)	agc (S)	ggt (G)	aac (N)	gac (D)	aag (K)	gat (D)	agc (S)	gac (D)	aaa (K)	aag (K)	ctg (L)	cat (H)	cag (Q)	aaa (K)	aag (K)	aat (N)
13	TPVMW07660_TP0548	SS14 Omega C	gct (A)	gga (G)	tgc (C)	agc (S)	gat (D)	aat (N)	ggc (G)	aac (N)	gcc (A)	gga (G)	tac (Y)	ggt (G)	atg (M)	atc (I)	agc (S)	aac (N)	agt (S)	agt (S)	agc (S)	ggt (G)	aac (N)	gac (D)	aag (K)	gat (D)	agc (S)	gac (D)	aaa (K)	aag (K)	ctg (L)	cat (H)	cag (Q)	aaa (K)	aag (K)	aat (N)
13	TPVMW083L1_TP0548	SS14 Omega C	gct (A)	gga (G)	tgc (C)	agc (S)	gat (D)	aat (N)	ggc (G)	aac (N)	gcc (A)	gga (G)	tac (Y)	ggt (G)	atg (M)	atc (I)	agc (S)	aac (N)	agt (S)	agt (S)	agc (S)	ggt (G)	aac (N)	gac (D)	aag (K)	gat (D)	agc (S)	gac (D)	aaa (K)	aag (K)	ctg (L)	cat (H)	cag (Q)	aaa (K)	aag (K)	aat (N)
13	TPVMW091L0_TP0548	SS14 Omega C	gct (A)	gga (G)	tgc (C)	agc (S)	gat (D)	aat (N)	ggc (G)	aac (N)	gcc (A)	gga (G)	tac (Y)	ggt (G)	atg (M)	atc (I)	agc (S)	aac (N)	agt (S)	agt (S)	agc (S)	ggt (G)	aac (N)	gac (D)	aag (K)	gat (D)	agc (S)	gac (D)	aaa (K)	aag (K)	ctg (L)	cat (H)	cag (Q)	aaa (K)	aag (K)	aat (N)
13	TPVMW100Y0_TP0548	SS14 Omega C	gct (A)	gga (G)	tgc (C)	agc (S)	gat (D)	aat (N)	ggc (G)	aac (N)	gcc (A)	gga (G)	tac (Y)	ggt (G)	atg (M)	atc (I)	agc (S)	aac (N)	agt (S)	agt (S)	agc (S)	ggt (G)	aac (N)	gac (D)	aag (K)	gat (D)	agc (S)	gac (D)	aaa (K)	aag (K)	ctg (L)	cat (H)	cag (Q)	aaa (K)	aag (K)	aat (N)
13	TPVMW114K0_TP0548	SS14 Omega C	gct (A)	gga (G)	tgc (C)	agc (S)	gat (D)	aat (N)	ggc (G)	aac (N)	gcc (A)	gga (G)	tac (Y)	ggt (G)	atg (M)	atc (I)	agc (S)	aac (N)	agt (S)	agt (S)	agc (S)	ggt (G)	aac (N)	gac (D)	aag (K)	gat (D)	agc (S)	gac (D)	aaa (K)	aag (K)	ctg (L)	cat (H)	cag (Q)	aaa (K)	aag (K)	aat (N)
13	TPVMW12861_TP0548	SS14 Omega C	gct (A)	gga (G)	tgc (C)	agc (S)	gat (D)	aat (N)	ggc (G)	aac (N)	gcc (A)	gga (G)	tac (Y)	ggt (G)	atg (M)	atc (I)	agc (S)	aac (N)	agt (S)	agt (S)	agc (S)	ggt (G)	aac (N)	gac (D)	aag (K)	gat (D)	agc (S)	gac (D)	aaa (K)	aag (K)	ctg (L)	cat (H)	cag (Q)	aaa (K)	aag (K)	aat (N)
13	TPVMW14540_TP0548	SS14 Omega C	gct (A)	gga (G)	tgc (C)	agc (S)	gat (D)	aat (N)	ggc (G)	aac (N)	gcc (A)	gga (G)	tac (Y)	ggt (G)	atg (M)	atc (I)	agc (S)	aac (N)	agt (S)	agt (S)	agc (S)	ggt (G)	aac (N)	gac (D)	aag (K)	gat (D)	agc (S)	gac (D)	aaa (K)	aag (K)	ctg (L)	cat (H)	cag (Q)	aaa (K)	aag (K)	aat (N)
13	TPVMW149W0_TP0548	SS14 Omega C	gct (A)	gga (G)	tgc (C)	agc (S)	gat (D)	aat (N)	ggc (G)	aac (N)	gcc (A)	gga (G)	tac (Y)	ggt (G)	atg (M)	atc (I)	agc (S)	aac (N)	agt (S)	agt (S)	agc (S)	ggt (G)	aac (N)	gac (D)	aag (K)	gat (D)	agc (S)	gac (D)	aaa (K)	aag (K)	ctg (L)	cat (H)	cag (Q)	aaa (K)	aag (K)	aat (N)
13	TPVMW16060_TP0548	SS14 Omega C	gct (A)	gga (G)	tgc (C)	agc (S)	gat (D)	aat (N)	ggc (G)	aac (N)	gcc (A)	gga (G)	tac (Y)	ggt (G)	atg (M)	atc (I)	agc (S)	aac (N)	agt (S)	agt (S)	agc (S)	ggt (G)	aac (N)	gac (D)	aag (K)	gat (D)	agc (S)	gac (D)	aaa (K)	aag (K)	ctg (L)	cat (H)	cag (Q)	aaa (K)	aag (K)	aat (N)
13	TPVMW169M1_TP0548	SS14 Omega C	gct (A)	gga (G)	tgc (C)	agc (S)	gat (D)	aat (N)	ggc (G)	aac (N)	gcc (A)	gga (G)	tac (Y)	ggt (G)	atg (M)	atc (I)	agc (S)	aac (N)	agt (S)	agt (S)	agc (S)	ggt (G)	aac (N)	gac (D)	aag (K)	gat (D)	agc (S)	gac (D)	aaa (K)	aag (K)	ctg (L)	cat (H)	cag (Q)	aaa (K)	aag (K)	aat (N)
13	TPVMW17100_TP0548	SS14 Omega C	gct (A)	gga (G)	tgc (C)	agc (S)	gat (D)	aat (N)	ggc (G)	aac (N)	gcc (A)	gga (G)	tac (Y)	ggt (G)	atg (M)	atc (I)	agc (S)	aac (N)	agt (S)	agt (S)	agc (S)	ggt (G)	aac (N)	gac (D)	aag (K)	gat (D)	agc (S)	gac (D)	aaa (K)	aag (K)	ctg (L)	cat (H)	cag (Q)	aaa (K)	aag (K)	aat (N)
13	TPVMW186H0_TP0548	SS14 Omega C	gct (A)	gga (G)	tgc (C)	agc (S)	gat (D)	aat (N)	ggc (G)	aac (N)	gcc (A)	gga (G)	tac (Y)	ggt (G)	atg (M)	atc (I)	agc (S)	aac (N)	agt (S)	agt (S)	agc (S)	ggt (G)	aac (N)	gac (D)	aag (K)	gat (D)	agc (S)	gac (D)	aaa (K)	aag (K)	ctg (L)	cat (H)	cag (Q)	aaa (K)	aag (K)	aat (N)
13	TPVMW22381_TP0548	SS14 Omega C	gct (A)	gga (G)	tgc (C)	agc (S)	gat (D)	aat (N)	ggc (G)	aac (N)	gcc (A)	gga (G)	tac (Y)	ggt (G)	atg (M)	atc (I)	agc (S)	aac (N)	agt (S)	agt (S)	agc (S)	ggt (G)	aac (N)	gac (D)	aag (K)	gat (D)	agc (S)	gac (D)	aaa (K)	aag (K)	ctg (L)	cat (H)	cag (Q)	aaa (K)	aag (K)	aat (N)
13	TPVMW23741_TP0548	SS14 Omega C	gct (A)	gga (G)	tgc (C)	agc (S)	gat (D)	aat (N)	ggc (G)	aac (N)	gcc (A)	gga (G)	tac (Y)	ggt (G)	atg (M)	atc (I)	agc (S)	aac (N)	agt (S)	agt (S)	agc (S)	ggt (G)	aac (N)	gac (D)	aag (K)	gat (D)	agc (S)	gac (D)	aaa (K)	aag (K)	ctg (L)	cat (H)	cag (Q)	aaa (K)	aag (K)	aat (N)
13	TPVMW244Y0_TP0548	SS14 Omega C	gct (A)	gga (G)	tgc (C)	agc (S)	gat (D)	aat (N)	ggc (G)	aac (N)	gcc (A)	gga (G)	tac (Y)	ggt (G)	atg (M)	atc (I)	agc (S)	aac (N)	agt (S)	agt (S)	agc (S)	ggt (G)	aac (N)	gac (D)	aag (K)	gat (D)	agc (S)	gac (D)	aaa (K)	aag (K)	ctg (L)	cat (H)	cag (Q)	aaa (K)	aag (K)	aat (N)
13	TPVMW260Y0_TP0548	SS14 Omega C	gct (A)	gga (G)	tgc (C)	agc (S)	gat (D)	aat (N)	ggc (G)	aac (N)	gcc (A)	gga (G)	tac (Y)	ggt (G)	atg (M)	atc (I)	agc (S)	aac (N)	agt (S)	agt (S)	agc (S)	ggt (G)	aac (N)	gac (D)	aag (K)	gat (D)	agc (S)	gac (D)	aaa (K)	aag (K)	ctg (L)	cat (H)	cag (Q)	aaa (K)	aag (K)	aat (N)
13	TPVMW268E2_TP0548	SS14 Omega C	gct (A)	gga (G)	tgc (C)	agc (S)	gat (D)	aat (N)	ggc (G)	aac (N)	gcc (A)	gga (G)	tac (Y)	ggt (G)	atg (M)	atc (I)	agc (S)	aac (N)	agt (S)	agt (S)	agc (S)	ggt (G)	aac (N)	gac (D)	aag (K)	gat (D)	agc (S)	gac (D)	aaa (K)	aag (K)	ctg (L)	cat (H)	cag (Q)	aaa (K)	aag (K)	aat (N)
13	TPVMW284D0_TP0548	SS14 Omega C	gct (A)	gga (G)	tgc (C)	agc (S)	gat (D)	aat (N)	ggc (G)	aac (N)	gcc (A)	gga (G)	tac (Y)	ggt (G)	atg (M)	atc (I)	agc (S)	aac (N)	agt (S)	agt (S)	agc (S)	ggt (G)	aac (N)	gac (D)	aag (K)	gat (D)	agc (S)	gac (D)	aaa (K)	aag (K)	ctg (L)	cat (H)	cag (Q)	aaa (K)	aag (K)	aat (N)
13	TPVMW30701_TP0548	SS14 Omega C	gct (A)	gga (G)	tgc (C)	agc (S)	gat (D)	aat (N)	ggc (G)	aac (N)	gcc (A)	gga (G)	tac (Y)	ggt (G)	atg (M)	atc (I)	agc (S)	aac (N)	agt (S)	agt (S)	agc (S)	ggt (G)	aac (N)	gac (D)	aag (K)	gat (D)	agc (S)	gac (D)	aaa (K)	aag (K)	ctg (L)	cat (H)	cag (Q)	aaa (K)	aag (K)	aat (N)
13	TPVMW312E0_TP0548	SS14 Omega C	gct (A)	gga (G)	tgc (C)	agc (S)	gat (D)	aat (N)	ggc (G)	aac (N)	gcc (A)	gga (G)	tac (Y)	ggt (G)	atg (M)	atc (I)	agc (S)	aac (N)	agt (S)	agt (S)	agc (S)	ggt (G)	aac (N)	gac (D)	aag (K)	gat (D)	agc (S)	gac (D)	aaa (K)	aag (K)	ctg (L)	cat (H)	cag (Q)	aaa (K)	aag (K)	aat (N)
13	TPVMW32060_TP0548	SS14 Omega C	gct (A)	gga (G)	tgc (C)	agc (S)	gat (D)	aat (N)	ggc (G)	aac (N)	gcc (A)	gga (G)	tac (Y)	ggt (G)	atg (M)	atc (I)	agc (S)	aac (N)	agt (S)	agt (S)	agc (S)	ggt (G)	aac (N)	gac (D)	aag (K)	gat (D)	agc (S)	gac (D)	aaa (K)	aag (K)	ctg (L)	cat (H)	cag (Q)	aaa (K)	aag (K)	aat (N)
13	TPVMW325C0_TP0548	SS14 Omega C	gct (A)	gga (G)	tgc (C)	agc (S)	gat (D)	aat (N)	ggc (G)	aac (N)	gcc (A)	gga (G)	tac (Y)	ggt (G)	atg (M)	atc (I)	agc (S)	aac (N)	agt (S)	agt (S)	agc (S)	ggt (G)	aac (N)	gac (D)	aag (K)	gat (D)	agc (S)	gac (D)	aaa (K)	aag (K)	ctg (L)	cat (H)	cag (Q)	aaa (K)	aag (K)	aat (N)
13	TPVMW337C3_TP0548	SS14 Omega C	gct (A)	gga (G)	tgc (C)	agc (S)	gat (D)	aat (N)	ggc (G)	aac (N)	gcc (A)	gga (G)	tac (Y)	ggt (G)	atg (M)	atc (I)	agc (S)	aac (N)	agt (S)	agt (S)	agc (S)	ggt (G)	aac (N)	gac (D)	aag (K)	gat (D)	agc (S)	gac (D)	aaa (K)	aag (K)	ctg (L)	cat (H)	cag (Q)	aaa (K)	aag (K)	aat (N)
13	TPVMW339G2_TP0548	SS14 Omega C	gct (A)	gga (G)	tgc (C)	agc (S)	gat (D)	aat (N)	ggc (G)	aac (N)	gcc (A)	gga (G)	tac (Y)	ggt (G)	atg (M)	atc (I)	agc (S)	aac (N)	agt (S)	agt (S)	agc (S)	ggt (G)	aac (N)	gac (D)	aag (K)	gat (D)	agc (S)	gac (D)	aaa (K)	aag (K)	ctg (L)	cat (H)	cag (Q)	aaa (K)	aag (K)	aat (N)
13	TPVMW349C0_TP0548	SS14 Omega C	gct (A)	gga (G)	tgc (C)	agc (S)	gat (D)	aat (N)	ggc (G)	aac (N)	gcc (A)	gga (G)	tac (Y)	ggt (G)	atg (M)	atc (I)	agc (S)	aac (N)	agt (S)	agt (S)	agc (S)	ggt (G)	aac (N)	gac (D)	aag (K)	gat (D)	agc (S)	gac (D)	aaa (K)	aag (K)	ctg (L)	cat (H)	cag (Q)	aaa (K)	aag (K)	aat (N)
13	TPVMW351S0_TP0548	SS14 Omega C	gct (A)	gga (G)	tgc (C)	agc (S)	gat (D)	aat (N)	ggc (G)	aac (N)	gcc (A)	gga (G)	tac (Y)	ggt (G)	atg (M)	atc (I)	agc (S)	aac (N)	agt (S)	agt (S)	agc (S)	ggt (G)	aac (N)	gac (D)	aag (K)	gat (D)	agc (S)	gac (D)	aaa (K)	aag (K)	ctg (L)	cat (H)	cag (Q)	aaa (K)	aag (K)	aat (N)
13	TPVMW39410_TP0548	SS14 Omega C	gct (A)	gga (G)	tgc (C)	agc (S)	gat (D)	aat (N)	ggc (G)	aac (N)	gcc (A)	gga (G)	tac (Y)	ggt (G)	atg (M)	atc (I)	agc (S)	aac (N)	agt (S)	agt (S)	agc (S)	ggt (G)	aac (N)	gac (D)	aag (K)	gat (D)	agc (S)	gac (D)	aaa (K)	aag (K)	ctg (L)	cat (H)	cag (Q)	aaa (K)	aag (K)	aat (N)
13	TPVMW399V0_TP0548	SS14 Omega C	gct (A)	gga (G)	tgc (C)	agc (S)	gat (D)	aat (N)	ggc (G)	aac (N)	gcc (A)	gga (G)	tac (Y)	ggt (G)	atg (M)	atc (I)	agc (S)	aac (N)	agt (S)	agt (S)	agc (S)	ggt (G)	aac (N)	gac (D)	aag (K)	gat (D)	agc (S)	gac (D)	aaa (K)	aag (K)	ctg (L)	cat (H)	cag (Q)	aaa (K)	aag (K)	aat (N)
13	TPVMW412N0_TP0548	SS14 Omega C	gct (A)	gga (G)	tgc (C)	agc (S)	gat (D)	aat (N)	ggc (G)	aac (N)	gcc (A)	gga (G)	tac (Y)	ggt (G)	atg (M)	atc (I)	agc (S)	aac (N)	agt (S)	agt (S)	agc (S)	ggt (G)	aac (N)	gac (D)	aag (K)	gat (D)	agc (S)	gac (D)	aaa (K)	aag (K)	ctg (L)	cat (H)	cag (Q)	aaa (K)	aag (K)	aat (N)
13	TPVMW427L0_TP0548	SS14 Omega C	gct (A)	gga (G)	tgc (C)	agc (S)	gat (D)	aat (N)	ggc (G)	aac (N)	gcc (A)	gga (G)	tac (Y)	ggt (G)	atg (M)	atc (I)	agc (S)	aac (N)	agt (S)	agt (S)	agc (S)	ggt (G)	aac (N)	gac (D)	aag (K)	gat (D)	agc (S)	gac (D)	aaa (K)	aag (K)	ctg (L)	cat (H)	cag (Q)	aaa (K)	aag (K)	aat (N)
13	TPVMW434H0_TP0548	SS14 Omega C	gct (A)	gga (G)	tgc (C)	agc (S)	gat (D)	aat (N)	ggc (G)	aac (N)	gcc (A)	gga (G)	tac (Y)	ggt (G)	atg (M)	atc (I)	agc (S)	aac (N)	agt (S)	agt (S)	agc (S)	ggt (G)	aac (N)	gac (D)	aag (K)	gat (D)	agc (S)	gac (D)	aaa (K)	aag (K)	ctg (L)	cat (H)	cag (Q)	aaa (K)	aag (K)	aat (N)
13	TPVMW445F0_TP0548	SS14 Omega C	gct (A)	gga (G)	tgc (C)	agc (S)	gat (D)	aat (N)	ggc (G)	aac (N)	gcc (A)	gga (G)	tac (Y)	ggt (G)	atg (M)	atc (I)	agc (S)	aac (N)	agt (S)	agt (S)	agc (S)	ggt (G)	aac (N)	gac (D)	aag (K)	gat (D)	agc (S)	gac (D)	aaa (K)	aag (K)	ctg (L)	cat (H)	cag (Q)	aaa (K)	aag (K)	aat (N)
13	TPVMW45010_TP0548	SS14 Omega C	gct (A)	gga (G)	tgc (C)	agc (S)	gat (D)	aat (N)	ggc (G)	aac (N)	gcc (A)	gga (G)	tac (Y)	ggt (G)	atg (M)	atc (I)	agc (S)	aac (N)	agt (S)	agt (S)	agc (S)	ggt (G)	aac (N)	gac (D)	aag (K)	gat (D)	agc (S)	gac (D)	aaa (K)	aag (K)	ctg (L)	cat (H)	cag (Q)	aaa (K)	aag (K)	aat (N)
13	TPVMW459L0_TP0548	SS14 Omega C	gct (A)	gga (G)	tgc (C)	agc (S)	gat (D)	aat (N)	ggc (G)	aac (N)	gcc (A)	gga (G)	tac (Y)	ggt (G)	atg (M)	atc (I)	agc (S)	aac (N)	agt (S)	agt (S)	agc (S)	ggt (G)	aac (N)	gac (D)	aag (K)	gat (D)	agc (S)	gac (D)	aaa (K)	aag (K)	ctg (L)	cat (H)	cag (Q)	aaa (K)	aag (K)	aat (N)
13	TPVMW47650_TP0548	SS14 Omega C	gct (A)	gga (G)	tgc (C)	agc (S)	gat (D)	aat (N)	ggc (G)	aac (N)	gcc (A)	gga (G)	tac (Y)	ggt (G)	atg (M)	atc (I)	agc (S)	aac (N)	agt (S)	agt (S)	agc (S)	ggt (G)	aac (N)	gac (D)	aag (K)	gat (D)	agc (S)	gac (D)	aaa (K)	aag (K)	ctg (L)	cat (H)	cag (Q)	aaa (K)	aag (K)	aat (N)
13	TPVMW479V0_TP0548	SS14 Omega C	gct (A)	gga (G)	tgc (C)	agc (S)	gat (D)	aat (N)	ggc (G)	aac (N)	gcc (A)	gga (G)	tac (Y)	ggt (G)	atg (M)	atc (I)	agc (S)	aac (N)	agt (S)	agt (S)	agc (S)	ggt (G)	aac (N)	gac (D)	aag (K)	gat (D)	agc (S)	gac (D)	aaa (K)	aag (K)	ctg (L)	cat (H)	cag (Q)	aaa (K)	aag (K)	aat (N)
13	TPVMW505R0_TP0548	SS14 Omega C	gct (A)	gga (G)	tgc (C)	agc (S)	gat (D)	aat (N)	ggc (G)	aac (N)	gcc (A)	gga (G)	tac (Y)	ggt (G)	atg (M)	atc (I)	agc (S)	aac (N)	agt (S)	agt (S)	agc (S)	ggt (G)	aac (N)	gac (D)	aag (K)	gat (D)	agc (S)	gac (D)	aaa (K)	aag (K)	ctg (L)	cat (H)	cag (Q)	aaa (K)	aag (K)	aat (N)
13	TPVMW569R0_TP0548	SS14 Omega C	gct (A)	gga (G)	tgc (C)	agc (S)	gat (D)	aat (N)	ggc (G)	aac (N)	gcc (A)	gga (G)	tac (Y)	ggt (G)	atg (M)	atc (I)	agc (S)	aac (N)	agt (S)	agt (S)	agc (S)	ggt (G)	aac (N)	gac (D)	aag (K)	gat (D)	agc (S)	gac (D)	aaa (K)	aag (K)	ctg (L)	cat (H)	cag (Q)	aaa (K)	aag (K)	aat (N)
13	TPVMW57010_TP0548	SS14 Omega C	gct (A)	gga (G)	tgc (C)	agc (S)	gat (D)	aat (N)	ggc (G)	aac (N)	gcc (A)	gga (G)	tac (Y)	ggt (G)	atg (M)	atc (I)	agc (S)	aac (N)	agt (S)	agt (S)	agc (S)	ggt (G)	aac (N)	gac (D)	aag (K)	gat (D)	agc (S)	gac (D)	aaa (K)	aag (K)	ctg (L)	cat (H)	cag (Q)	aaa (K)	aag (K)	aat (N)
13	TPVMW578H0_TP0548	SS14 Omega C	gct (A)	gga (G)	tgc (C)	agc (S)	gat (D)	aat (N)	ggc (G)	aac (N)	gcc (A)	gga (G)	tac (Y)	ggt (G)	atg (M)	atc (I)	agc (S)	aac (N)	agt (S)	agt (S)	agc (S)	ggt (G)	aac (N)	gac (D)	aag (K)	gat (D)	agc (S)	gac (D)	aaa (K)	aag (K)	ctg (L)	cat (H)	cag (Q)	aaa (K)	aag (K)	aat (N)
13	TPVMW589C0_TP0548	SS14 Omega C	gct (A)	gga (G)	tgc (C)	agc (S)	gat (D)	aat (N)	ggc (G)	aac (N)	gcc (A)	gga (G)	tac (Y)	ggt (G)	atg (M)	atc (I)	agc (S)	aac (N)	agt (S)	agt (S)	agc (S)	ggt (G)	aac (N)	gac (D)	aag (K)	gat (D)	agc (S)	gac (D)	aaa (K)	aag (K)	ctg (L)	cat (H)	cag (Q)	aaa (K)	aag (K)	aat (N)
13	TPVMW605F0_TP0548	SS14 Omega C	gct (A)	gga (G)	tgc (C)	agc (S)	gat (D)	aat (N)	ggc (G)	aac (N)	gcc (A)	gga (G)	tac (Y)	ggt (G)	atg (M)	atc (I)	agc (S)	aac (N)	agt (S)	agt (S)	agc (S)	ggt (G)	aac (N)	gac (D)	aag (K)	gat (D)	agc (S)	gac (D)	aaa (K)	aag (K)	ctg (L)	cat (H)	cag (Q)	aaa (K)	aag (K)	aat (N)
13	TPVMW631B0_TP0548	SS14 Omega C	gct (A)	gga (G)	tgc (C)	agc (S)	gat (D)	aat (N)	ggc (G)	aac (N)	gcc (A)	gga (G)	tac (Y)	ggt (G)	atg (M)	atc (I)	agc (S)	aac (N)	agt (S)	agt (S)	agc (S)	ggt (G)	aac (N)	gac (D)	aag (K)	gat (D)	agc (S)	gac (D)	aaa (K)	aag (K)	ctg (L)	cat (H)	cag (Q)	aaa (K)	aag (K)	aat (N)
13	TPVMW632D0_TP0548	SS14 Omega C	gct (A)	gga (G)	tgc (C)	agc (S)	gat (D)	aat (N)	ggc (G)	aac (N)	gcc (A)	gga (G)	tac (Y)	ggt (G)	atg (M)	atc (I)	agc (S)	aac (N)	agt (S)	agt (S)	agc (S)	ggt (G)	aac (N)	gac (D)	aag (K)	gat (D)	agc (S)	gac (D)	aaa (K)	aag (K)	ctg (L)	cat (H)	cag (Q)	aaa (K)	aag (K)	aat (N)
13	TPVMW63650_TP0548	SS14 Omega C	gct (A)	gga (G)	tgc (C)	agc (S)	gat (D)	aat (N)	ggc (G)	aac (N)	gcc (A)	gga (G)	tac (Y)	ggt (G)	atg (M)	atc (I)	agc (S)	aac (N)	agt (S)	agt (S)	agc (S)	ggt (G)	aac (N)	gac (D)	aag (K)	gat (D)	agc (S)	gac (D)	aaa (K)	aag (K)	ctg (L)	cat (H)	cag (Q)	aaa (K)	aag (K)	aat (N)
13	TPVMW64971_TP0548	SS14 Omega C	gct (A)	gga (G)	tgc (C)	agc (S)	gat (D)	aat (N)	ggc (G)	aac (N)	gcc (A)	gga (G)	tac (Y)	ggt (G)	atg (M)	atc (I)	agc (S)	aac (N)	agt (S)	agt (S)	agc (S)	ggt (G)	aac (N)	gac (D)	aag (K)	gat (D)	agc (S)	gac (D)	aaa (K)	aag (K)	ctg (L)	cat (H)	cag (Q)	aaa (K)	aag (K)	aat (N)
13	TPVMW654T0_TP0548	SS14 Omega C	gct (A)	gga (G)	tgc (C)	agc (S)	gat (D)	aat (N)	ggc (G)	aac (N)	gcc (A)	gga (G)	tac (Y)	ggt (G)	atg (M)	atc (I)	agc (S)	aac (N)	agt (S)	agt (S)	agc (S)	ggt (G)	aac (N)	gac (D)	aag (K)	gat (D)	agc (S)	gac (D)	aaa (K)	aag (K)	ctg (L)	cat (H)	cag (Q)	aaa (K)	aag (K)	aat (N)
13	TPVMW685C0_TP0548	SS14 Omega C	gct (A)	gga (G)	tgc (C)	agc (S)	gat (D)	aat (N)	ggc (G)	aac (N)	gcc (A)	gga (G)	tac (Y)	ggt (G)	atg (M)	atc (I)	agc (S)	aac (N)	agt (S)	agt (S)	agc (S)	ggt (G)	aac (N)	gac (D)	aag (K)	gat (D)	agc (S)	gac (D)	aaa (K)	aag (K)	ctg (L)	cat (H)	cag (Q)	aaa (K)	aag (K)	aat (N)
13	TPVMW71530_TP0548	SS14 Omega C	gct (A)	gga (G)	tgc (C)	agc (S)	gat (D)	aat (N)	ggc (G)	aac (N)	gcc (A)	gga (G)	tac (Y)	ggt (G)	atg (M)	atc (I)	agc (S)	aac (N)	agt (S)	agt (S)	agc (S)	ggt (G)	aac (N)	gac (D)	aag (K)	gat (D)	agc (S)	gac (D)	aaa (K)	aag (K)	ctg (L)	cat (H)	cag (Q)	aaa (K)	aag (K)	aat (N)
13	TPVMW71770_TP0548	SS14 Omega C	gct (A)	gga (G)	tgc (C)	agc (S)	gat (D)	aat (N)	ggc (G)	aac (N)	gcc (A)	gga (G)	tac (Y)	ggt (G)	atg (M)	atc (I)	agc (S)	aac (N)	agt (S)	agt (S)	agc (S)	ggt (G)	aac (N)	gac (D)	aag (K)	gat (D)	agc (S)	gac (D)	aaa (K)	aag (K)	ctg (L)	cat (H)	cag (Q)	aaa (K)	aag (K)	aat (N)
13	TPVMW719V0_TP0548	SS14 Omega C	gct (A)	gga (G)	tgc (C)	agc (S)	gat (D)	aat (N)	ggc (G)	aac (N)	gcc (A)	gga (G)	tac (Y)	ggt (G)	atg (M)	atc (I)	agc (S)	aac (N)	agt (S)	agt (S)	agc (S)	ggt (G)	aac (N)	gac (D)	aag (K)	gat (D)	agc (S)	gac (D)	aaa (K)	aag (K)	ctg (L)	cat (H)	cag (Q)	aaa (K)	aag (K)	aat (N)
13	TPVMW72170_TP0548	SS14 Omega C	gct (A)	gga (G)	tgc (C)	agc (S)	gat (D)	aat (N)	ggc (G)	aac (N)	gcc (A)	gga (G)	tac (Y)	ggt (G)	atg (M)	atc (I)	agc (S)	aac (N)	agt (S)	agt (S)	agc (S)	ggt (G)	aac (N)	gac (D)	aag (K)	gat (D)	agc (S)	gac (D)	aaa (K)	aag (K)	ctg (L)	cat (H)	cag (Q)	aaa (K)	aag (K)	aat (N)
13	TPVMW724D0_TP0548	SS14 Omega C	gct (A)	gga (G)	tgc (C)	agc (S)	gat (D)	aat (N)	ggc (G)	aac (N)	gcc (A)	gga (G)	tac (Y)	ggt (G)	atg (M)	atc (I)	agc (S)	aac (N)	agt (S)	agt (S)	agc (S)	ggt (G)	aac (N)	gac (D)	aag (K)	gat (D)	agc (S)	gac (D)	aaa (K)	aag (K)	ctg (L)	cat (H)	cag (Q)	aaa (K)	aag (K)	aat (N)
13	TPVMW735B1_TP0548	SS14 Omega C	gct (A)	gga (G)	tgc (C)	agc (S)	gat (D)	aat (N)	ggc (G)	aac (N)	gcc (A)	gga (G)	tac (Y)	ggt (G)	atg (M)	atc (I)	agc (S)	aac (N)	agt (S)	agt (S)	agc (S)	ggt (G)	aac (N)	gac (D)	aag (K)	gat (D)	agc (S)	gac (D)	aaa (K)	aag (K)	ctg (L)	cat (H)	cag (Q)	aaa (K)	aag (K)	aat (N)
13	TPVMW736D0_TP0548	SS14 Omega C	gct (A)	gga (G)	tgc (C)	agc (S)	gat (D)	aat (N)	ggc (G)	aac (N)	gcc (A)	gga (G)	tac (Y)	ggt (G)	atg (M)	atc (I)	agc (S)	aac (N)	agt (S)	agt (S)	agc (S)	ggt (G)	aac (N)	gac (D)	aag (K)	gat (D)	agc (S)	gac (D)	aaa (K)	aag (K)	ctg (L)	cat (H)	cag (Q)	aaa (K)	aag (K)	aat (N)
13	TPVMW738H0_TP0548	SS14 Omega C	gct (A)	gga (G)	tgc (C)	agc (S)	gat (D)	aat (N)	ggc (G)	aac (N)	gcc (A)	gga (G)	tac (Y)	ggt (G)	atg (M)	atc (I)	agc (S)	aac (N)	agt (S)	agt (S)	agc (S)	ggt (G)	aac (N)	gac (D)	aag (K)	gat (D)	agc (S)	gac (D)	aaa (K)	aag (K)	ctg (L)	cat (H)	cag (Q)	aaa (K)	aag (K)	aat (N)
13	TPVMW740X0_TP0548	SS14 Omega C	gct (A)	gga (G)	tgc (C)	agc (S)	gat (D)	aat (N)	ggc (G)	aac (N)	gcc (A)	gga (G)	tac (Y)	ggt (G)	atg (M)	atc (I)	agc (S)	aac (N)	agt (S)	agt (S)	agc (S)	ggt (G)	aac (N)	gac (D)	aag (K)	gat (D)	agc (S)	gac (D)	aaa (K)	aag (K)	ctg (L)	cat (H)	cag (Q)	aaa (K)	aag (K)	aat (N)
13	TPVMW748D0_TP0548	SS14 Omega C	gct (A)	gga (G)	tgc (C)	agc (S)	gat (D)	aat (N)	ggc (G)	aac (N)	gcc (A)	gga (G)	tac (Y)	ggt (G)	atg (M)	atc (I)	agc (S)	aac (N)	agt (S)	agt (S)	agc (S)	ggt (G)	aac (N)	gac (D)	aag (K)	gat (D)	agc (S)	gac (D)	aaa (K)	aag (K)	ctg (L)	cat (H)	cag (Q)	aaa (K)	aag (K)	aat (N)
13	TPVMW750T0_TP0548	SS14 Omega C	gct (A)	gga (G)	tgc (C)	agc (S)	gat (D)	aat (N)	ggc (G)	aac (N)	gcc (A)	gga (G)	tac (Y)	ggt (G)	atg (M)	atc (I)	agc (S)	aac (N)	agt (S)	agt (S)	agc (S)	ggt (G)	aac (N)	gac (D)	aag (K)	gat (D)	agc (S)	gac (D)	aaa (K)	aag (K)	ctg (L)	cat (H)	cag (Q)	aaa (K)	aag (K)	aat (N)
13	TPVMW751V0_TP0548	SS14 Omega C	gct (A)	gga (G)	tgc (C)	agc (S)	gat (D)	aat (N)	ggc (G)	aac (N)	gcc (A)	gga (G)	tac (Y)	ggt (G)	atg (M)	atc (I)	agc (S)	aac (N)	agt (S)	agt (S)	agc (S)	ggt (G)	aac (N)	gac (D)	aag (K)	gat (D)	agc (S)	gac (D)	aaa (K)	aag (K)	ctg (L)	cat (H)	cag (Q)	aaa (K)	aag (K)	aat (N)
13	TPVMW752X0_TP0548	SS14 Omega C	gct (A)	gga (G)	tgc (C)	agc (S)	gat (D)	aat (N)	ggc (G)	aac (N)	gcc (A)	gga (G)	tac (Y)	ggt (G)	atg (M)	atc (I)	agc (S)	aac (N)	agt (S)	agt (S)	agc (S)	ggt (G)	aac (N)	gac (D)	aag (K)	gat (D)	agc (S)	gac (D)	aaa (K)	aag (K)	ctg (L)	cat (H)	cag (Q)	aaa (K)	aag (K)	aat (N)
13	TPVMW753Z0_TP0548	SS14 Omega C	gct (A)	gga (G)	tgc (C)	agc (S)	gat (D)	aat (N)	ggc (G)	aac (N)	gcc (A)	gga (G)	tac (Y)	ggt (G)	atg (M)	atc (I)	agc (S)	aac (N)	agt (S)	agt (S)	agc (S)	ggt (G)	aac (N)	gac (D)	aag (K)	gat (D)	agc (S)	gac (D)	aaa (K)	aag (K)	ctg (L)	cat (H)	cag (Q)	aaa (K)	aag (K)	aat (N)
13	TPVMW755L0_TP0548	SS14 Omega C	gct (A)	gga (G)	tgc (C)	agc (S)	gat (D)	aat (N)	ggc (G)	aac (N)	gcc (A)	gga (G)	tac (Y)	ggt (G)	atg (M)	atc (I)	agc (S)	aac (N)	agt (S)	agt (S)	agc (S)	ggt (G)	aac (N)	gac (D)	aag (K)	gat (D)	agc (S)	gac (D)	aaa (K)	aag (K)	ctg (L)	cat (H)	cag (Q)	aaa (K)	aag (K)	aat (N)
13	TPVMW757R0_TP0548	SS14 Omega C	gct (A)	gga (G)	tgc (C)	agc (S)	gat (D)	aat (N)	ggc (G)	aac (N)	gcc (A)	gga (G)	tac (Y)	ggt (G)	atg (M)	atc (I)	agc (S)	aac (N)	agt (S)	agt (S)	agc (S)	ggt (G)	aac (N)	gac (D)	aag (K)	gat (D)	agc (S)	gac (D)	aaa (K)	aag (K)	ctg (L)	cat (H)	cag (Q)	aaa (K)	aag (K)	aat (N)
13	TPVMW75890_TP0548	SS14 Omega C	gct (A)	gga (G)	tgc (C)	agc (S)	gat (D)	aat (N)	ggc (G)	aac (N)	gcc (A)	gga (G)	tac (Y)	ggt (G)	atg (M)	atc (I)	agc (S)	aac (N)	agt (S)	agt (S)	agc (S)	ggt (G)	aac (N)	gac (D)	aag (K)	gat (D)	agc (S)	gac (D)	aaa (K)	aag (K)	ctg (L)	cat (H)	cag (Q)	aaa (K)	aag (K)	aat (N)
13	TPVMW759B0_TP0548	SS14 Omega C	gct (A)	gga (G)	tgc (C)	agc (S)	gat (D)	aat (N)	ggc (G)	aac (N)	gcc (A)	gga (G)	tac (Y)	ggt (G)	atg (M)	atc (I)	agc (S)	aac (N)	agt (S)	agt (S)	agc (S)	ggt (G)	aac (N)	gac (D)	aag (K)	gat (D)	agc (S)	gac (D)	aaa (K)	aag (K)	ctg (L)	cat (H)	cag (Q)	aaa (K)	aag (K)	aat (N)
13	TPVMW761R0_TP0548	SS14 Omega C	gct (A)	gga (G)	tgc (C)	agc (S)	gat (D)	aat (N)	ggc (G)	aac (N)	gcc (A)	gga (G)	tac (Y)	ggt (G)	atg (M)	atc (I)	agc (S)	aac (N)	agt (S)	agt (S)	agc (S)	ggt (G)	aac (N)	gac (D)	aag (K)	gat (D)	agc (S)	gac (D)	aaa (K)	aag (K)	ctg (L)	cat (H)	cag (Q)	aaa (K)	aag (K)	aat (N)
13	TPVMW762H0_TP0548	SS14 Omega C	gct (A)	gga (G)	tgc (C)	agc (S)	gat (D)	aat (N)	ggc (G)	aac (N)	gcc (A)	gga (G)	tac (Y)	ggt (G)	atg (M)	atc (I)	agc (S)	aac (N)	agt (S)	agt (S)	agc (S)	ggt (G)	aac (N)	gac (D)	aag (K)	gat (D)	agc (S)	gac (D)	aaa (K)	aag (K)	ctg (L)	cat (H)	cag (Q)	aaa (K)	aag (K)	aat (N)
13	TPVMW763L0_TP0548	SS14 Omega C	gct (A)	gga (G)	tgc (C)	agc (S)	gat (D)	aat (N)	ggc (G)	aac (N)	gcc (A)	gga (G)	tac (Y)	ggt (G)	atg (M)	atc (I)	agc (S)	aac (N)	agt (S)	agt (S)	agc (S)	ggt (G)	aac (N)	gac (D)	aag (K)	gat (D)	agc (S)	gac (D)	aaa (K)	aag (K)	ctg (L)	cat (H)	cag (Q)	aaa (K)	aag (K)	aat (N)
13	TPVMW765Z0_TP0548	SS14 Omega C	gct (A)	gga (G)	tgc (C)	agc (S)	gat (D)	aat (N)	ggc (G)	aac (N)	gcc (A)	gga (G)	tac (Y)	ggt (G)	atg (M)	atc (I)	agc (S)	aac (N)	agt (S)	agt (S)	agc (S)	ggt (G)	aac (N)	gac (D)	aag (K)	gat (D)	agc (S)	gac (D)	aaa (K)	aag (K)	ctg (L)	cat (H)	cag (Q)	aaa (K)	aag (K)	aat (N)
13	TPVMW766T0_TP0548	SS14 Omega C	gct (A)	gga (G)	tgc (C)	agc (S)	gat (D)	aat (N)	ggc (G)	aac (N)	gcc (A)	gga (G)	tac (Y)	ggt (G)	atg (M)	atc (I)	agc (S)	aac (N)	agt (S)	agt (S)	agc (S)	ggt (G)	aac (N)	gac (D)	aag (K)	gat (D)	agc (S)	gac (D)	aaa (K)	aag (K)	ctg (L)	cat (H)	cag (Q)	aaa (K)	aag (K)	aat (N)
13	TPVMW767V0_TP0548	SS14 Omega C	gct (A)	gga (G)	tgc (C)	agc (S)	gat (D)	aat (N)	ggc (G)	aac (N)	gcc (A)	gga (G)	tac (Y)	ggt (G)	atg (M)	atc (I)	agc (S)	aac (N)	agt (S)	agt (S)	agc (S)	ggt (G)	aac (N)	gac (D)	aag (K)	gat (D)	agc (S)	gac (D)	aaa (K)	aag (K)	ctg (L)	cat (H)	cag (Q)	aaa (K)	aag (K)	aat (N)
13	TPVMW76850_TP0548	SS14 Omega C	gct (A)	gga (G)	tgc (C)	agc (S)	gat (D)	aat (N)	ggc (G)	aac (N)	gcc (A)	gga (G)	tac (Y)	ggt (G)	atg (M)	atc (I)	agc (S)	aac (N)	agt (S)	agt (S)	agc (S)	ggt (G)	aac (N)	gac (D)	aag (K)	gat (D)	agc (S)	gac (D)	aaa (K)	aag (K)	ctg (L)	cat (H)	cag (Q)	aaa (K)	aag (K)	aat (N)
13	TPVMW770H0_TP0548	SS14 Omega C	gct (A)	gga (G)	tgc (C)	agc (S)	gat (D)	aat (N)	ggc (G)	aac (N)	gcc (A)	gga (G)	tac (Y)	ggt (G)	atg (M)	atc (I)	agc (S)	aac (N)	agt (S)	agt (S)	agc (S)	ggt (G)	aac (N)	gac (D)	aag (K)	gat (D)	agc (S)	gac (D)	aaa (K)	aag (K)	ctg (L)	cat (H)	cag (Q)	aaa (K)	aag (K)	aat (N)
13	TPVMW771L0_TP0548	SS14 Omega C	gct (A)	gga (G)	tgc (C)	agc (S)	gat (D)	aat (N)	ggc (G)	aac (N)	gcc (A)	gga (G)	tac (Y)	ggt (G)	atg (M)	atc (I)	agc (S)	aac (N)	agt (S)	agt (S)	agc (S)	ggt (G)	aac (N)	gac (D)	aag (K)	gat (D)	agc (S)	gac (D)	aaa (K)	aag (K)	ctg (L)	cat (H)	cag (Q)	aaa (K)	aag (K)	aat (N)
13	TPVMW776X0_TP0548	SS14 Omega C	gct (A)	gga (G)	tgc (C)	agc (S)	gat (D)	aat (N)	ggc (G)	aac (N)	gcc (A)	gga (G)	tac (Y)	ggt (G)	atg (M)	atc (I)	agc (S)	aac (N)	agt (S)	agt (S)	agc (S)	ggt (G)	aac (N)	gac (D)	aag (K)	gat (D)	agc (S)	gac (D)	aaa (K)	aag (K)	ctg (L)	cat (H)	cag (Q)	aaa (K)	aag (K)	aat (N)
13	TPVMW777Z0_TP0548	SS14 Omega C	gct (A)	gga (G)	tgc (C)	agc (S)	gat (D)	aat (N)	ggc (G)	aac (N)	gcc (A)	gga (G)	tac (Y)	ggt (G)	atg (M)	atc (I)	agc (S)	aac (N)	agt (S)	agt (S)	agc (S)	ggt (G)	aac (N)	gac (D)	aag (K)	gat (D)	agc (S)	gac (D)	aaa (K)	aag (K)	ctg (L)	cat (H)	cag (Q)	aaa (K)	aag (K)	aat (N)
14	TPVMW187L1_TP0548	SS14 Omega C	gct (A)	gga (G)	tgc (C)	agc (S)	gat (D)	aat (N)	ggc (G)	aac (N)	gcc (A)	gga (G)	tac (Y)	ggt (G)	atg (M)	atc (I)	agc (S)	aac (N)	agt (S)	agt (S)	aac (N)	ggt (G)	aac (N)	gac (D)	aag (K)	gat (D)	agc (S)	gac (D)	aaa (K)	aag (K)	ctg (L)	cat (H)	cag (Q)	aaa (K)	aag (K)	aat (N)
15	TPVMW238U0_TP0548	SS14 Omega C	gct (A)	gga (G)	tgc (C)	agc (S)	gat (D)	aat (N)	ggc (G)	aac (N)	gcc (A)	gga (G)	tac (Y)	ggt (G)	atg (M)	atc (I)	agc (S)	aac (N)	agt (S)	agt (S)	agc (S)	ggt (G)	agc (S)	gac (D)	aag (K)	gat (D)	agc (S)	gac (D)	aaa (K)	aag (K)	ctg (L)	cat (H)	cag (Q)	aaa (K)	aag (K)	aat (N)
16	TPVMW413R0_TP0548	SS14 Omega C	gct (A)	gga (G)	tgc (C)	agc (S)	gat (D)	aat (N)	ggc (G)	aac (N)	gcc (A)	gga (G)	tac (Y)	ggt (G)	atg (M)	atc (I)	agc (S)	aac (N)	ggt (G)	agt (S)	agc (S)	ggt (G)	aac (N)	gac (D)	aag (K)	gat (D)	agc (S)	gac (D)	aaa (K)	aag (K)	ctg (L)	cat (H)	cag (Q)	aaa (K)	aag (K)	aat (N)
17	TPVMW639V0_TP0548	SS14 Omega C	gct (A)	gga (G)	tgc (C)	agc (S)	gat (D)	aat (N)	ggc (G)	aac (N)	gcc (A)	gga (G)	tac (Y)	ggt (G)	atg (M)	atc (I)	aac (N)	aac (N)	agt (S)	agt (S)	agc (S)	ggt (G)	aac (N)	gac (D)	aag (K)	gat (D)	agc (S)	gac (D)	aaa (K)	aag (K)	ctg (L)	cat (H)	cag (Q)	aaa (K)	aag (K)	aat (N)
18	TPVMW775V0_TP0548	SS14 Omega C	gct (A)	gga (G)	tgc (C)	agc (S)	gat (D)	aat (N)	ggc (G)	aac (N)	gcc (A)	gga (G)	tac (Y)	ggt (G)	atg (M)	atc (I)	agc (S)	aac (N)	agt (S)	agt (S)	agc (S)	ggt (G)	aac (N)	gac (D)	aag (K)	gat (D)	agc (S)	gac (D)	aaa (K)	aag (K)	ctg (L)	cat (H)	cag (Q)	gaa (E)	aag (K)	aat (N)

## Sheet: TP0548 Guangzhou
Supplementary Table 2. Description of identified proteoforms and their respective nucleotide mutations.
Proteoform	Strain	Subclade	Codon
			51	52	57	58	59	60	62	71	99	140	156	157	158	159	161	162	164	165	166	258	259	260	261	263	294	296	309	310	320	322	438
1	TPANIC_0548	Reference	gca (A)	--- (-)	tcc (S)	ggc (G)	agt (S)	gat (D)	aag (K)	cag (Q)	gct (A)	ggc (G)	ttc (F)	--- (-)	--- (-)	--- (-)	ggc (G)	aac (N)	ggt (G)	ggc (G)	aat (N)	aac (N)	agt (S)	tgc (C)	caa (Q)	gaa (E)	agg (R)	tcg (S)	caa (Q)	cac (H)	gaa (E)	ggg (G)	aac (N)
2	TPASS_0548	Reference	gca (A)	--- (-)	tgc (C)	agc (S)	gat (D)	aat (N)	aac (N)	cag (Q)	gcc (A)	gga (G)	tac (Y)	ggt (G)	atg (M)	atc (I)	agc (S)	agc (S)	agt (S)	agc (S)	ggt (G)	aag (K)	gat (D)	agc (S)	gac (D)	aaa (K)	aag (K)	ctg (L)	cat (H)	cag (Q)	aaa (K)	aag (K)	aat (N)
3	TPVCN00490_TP0548	Nichols B	gca (A)	--- (-)	tcc (S)	gac (D)	agt (S)	gat (D)	aag (K)	cag (Q)	gct (A)	ggc (G)	ttc (F)	--- (-)	--- (-)	--- (-)	ggc (G)	aac (N)	ggt (G)	ggc (G)	aat (N)	aac (N)	agt (S)	tgc (C)	caa (Q)	gaa (E)	agg (R)	tcg (S)	caa (Q)	cac (H)	gaa (E)	ggg (G)	aac (N)
3	TPVCN008H0_TP0548	Nichols B	gca (A)	--- (-)	tcc (S)	gac (D)	agt (S)	gat (D)	aag (K)	cag (Q)	gct (A)	ggc (G)	ttc (F)	--- (-)	--- (-)	--- (-)	ggc (G)	aac (N)	ggt (G)	ggc (G)	aat (N)	aac (N)	agt (S)	tgc (C)	caa (Q)	gaa (E)	agg (R)	tcg (S)	caa (Q)	cac (H)	gaa (E)	ggg (G)	aac (N)
3	TPVCN01690_TP0548	Nichols B	gca (A)	--- (-)	tcc (S)	gac (D)	agt (S)	gat (D)	aag (K)	cag (Q)	gct (A)	ggc (G)	ttc (F)	--- (-)	--- (-)	--- (-)	ggc (G)	aac (N)	ggt (G)	ggc (G)	aat (N)	aac (N)	agt (S)	tgc (C)	caa (Q)	gaa (E)	agg (R)	tcg (S)	caa (Q)	cac (H)	gaa (E)	ggg (G)	aac (N)
3	TPVCN02410_TP0548	Nichols B	gca (A)	--- (-)	tcc (S)	gac (D)	agt (S)	gat (D)	aag (K)	cag (Q)	gct (A)	ggc (G)	ttc (F)	--- (-)	--- (-)	--- (-)	ggc (G)	aac (N)	ggt (G)	ggc (G)	aat (N)	aac (N)	agt (S)	tgc (C)	caa (Q)	gaa (E)	agg (R)	tcg (S)	caa (Q)	cac (H)	gaa (E)	ggg (G)	aac (N)
3	TPVCN038X0_TP0548	Nichols B	gca (A)	--- (-)	tcc (S)	gac (D)	agt (S)	gat (D)	aag (K)	cag (Q)	gct (A)	ggc (G)	ttc (F)	--- (-)	--- (-)	--- (-)	ggc (G)	aac (N)	ggt (G)	ggc (G)	aat (N)	aac (N)	agt (S)	tgc (C)	caa (Q)	gaa (E)	agg (R)	tcg (S)	caa (Q)	cac (H)	gaa (E)	ggg (G)	aac (N)
9	TPVCN006D0_TP0548	Nichols E	gca (A)	--- (-)	tcc (S)	gac (D)	agt (S)	gat (D)	aag (K)	aag (K)	gct (A)	ggc (G)	ttc (F)	--- (-)	--- (-)	--- (-)	ggc (G)	aac (N)	ggt (G)	ggc (G)	aat (N)	aac (N)	agt (S)	tgc (C)	caa (Q)	gaa (E)	agg (R)	tcg (S)	caa (Q)	cac (H)	gaa (E)	ggg (G)	aac (N)
9	TPVCN029V0_TP0548	Nichols E	gca (A)	--- (-)	tcc (S)	gac (D)	agt (S)	gat (D)	aag (K)	aag (K)	gct (A)	ggc (G)	ttc (F)	--- (-)	--- (-)	--- (-)	ggc (G)	aac (N)	ggt (G)	ggc (G)	aat (N)	aac (N)	agt (S)	tgc (C)	caa (Q)	gaa (E)	agg (R)	tcg (S)	caa (Q)	cac (H)	gaa (E)	ggg (G)	aac (N)
10	TPVCN005B0_TP0548	SS14 Omega A	gct (A)	gga (G)	tgc (C)	agc (S)	gat (D)	aat (N)	aac (N)	cag (Q)	gcc (A)	gga (G)	tac (Y)	ggt (G)	atg (M)	atc (I)	agc (S)	agc (S)	agt (S)	agc (S)	ggt (G)	aag (K)	gat (D)	agc (S)	gac (D)	aaa (K)	aag (K)	ctg (L)	cat (H)	cag (Q)	aaa (K)	aag (K)	aat (N)
10	TPVCN007F0_TP0548	SS14 Omega A	gct (A)	gga (G)	tgc (C)	agc (S)	gat (D)	aat (N)	aac (N)	cag (Q)	gcc (A)	gga (G)	tac (Y)	ggt (G)	atg (M)	atc (I)	agc (S)	agc (S)	agt (S)	agc (S)	ggt (G)	aag (K)	gat (D)	agc (S)	gac (D)	aaa (K)	aag (K)	ctg (L)	cat (H)	cag (Q)	aaa (K)	aag (K)	aat (N)
10	TPVCN01050_TP0548	SS14 Omega A	gct (A)	gga (G)	tgc (C)	agc (S)	gat (D)	aat (N)	aac (N)	cag (Q)	gcc (A)	gga (G)	tac (Y)	ggt (G)	atg (M)	atc (I)	agc (S)	agc (S)	agt (S)	agc (S)	ggt (G)	aag (K)	gat (D)	agc (S)	gac (D)	aaa (K)	aag (K)	ctg (L)	cat (H)	cag (Q)	aaa (K)	aag (K)	aat (N)
10	TPVCN01170_TP0548	SS14 Omega A	gct (A)	gga (G)	tgc (C)	agc (S)	gat (D)	aat (N)	aac (N)	cag (Q)	gcc (A)	gga (G)	tac (Y)	ggt (G)	atg (M)	atc (I)	agc (S)	agc (S)	agt (S)	agc (S)	ggt (G)	aag (K)	gat (D)	agc (S)	gac (D)	aaa (K)	aag (K)	ctg (L)	cat (H)	cag (Q)	aaa (K)	aag (K)	aat (N)
10	TPVCN01210_TP0548	SS14 Omega A	gct (A)	gga (G)	tgc (C)	agc (S)	gat (D)	aat (N)	aac (N)	cag (Q)	gcc (A)	gga (G)	tac (Y)	ggt (G)	atg (M)	atc (I)	agc (S)	agc (S)	agt (S)	agc (S)	ggt (G)	aag (K)	gat (D)	agc (S)	gac (D)	aaa (K)	aag (K)	ctg (L)	cat (H)	cag (Q)	aaa (K)	aag (K)	aat (N)
10	TPVCN01330_TP0548	SS14 Omega A	gct (A)	gga (G)	tgc (C)	agc (S)	gat (D)	aat (N)	aac (N)	cag (Q)	gcc (A)	gga (G)	tac (Y)	ggt (G)	atg (M)	atc (I)	agc (S)	agc (S)	agt (S)	agc (S)	ggt (G)	aag (K)	gat (D)	agc (S)	gac (D)	aaa (K)	aag (K)	ctg (L)	cat (H)	cag (Q)	aaa (K)	aag (K)	aat (N)
10	TPVCN014D0_TP0548	SS14 Omega A	gct (A)	gga (G)	tgc (C)	agc (S)	gat (D)	aat (N)	aac (N)	cag (Q)	gcc (A)	gga (G)	tac (Y)	ggt (G)	atg (M)	atc (I)	agc (S)	agc (S)	agt (S)	agc (S)	ggt (G)	aag (K)	gat (D)	agc (S)	gac (D)	aaa (K)	aag (K)	ctg (L)	cat (H)	cag (Q)	aaa (K)	aag (K)	aat (N)
10	TPVCN017B0_TP0548	SS14 Omega A	gct (A)	gga (G)	tgc (C)	agc (S)	gat (D)	aat (N)	aac (N)	cag (Q)	gcc (A)	gga (G)	tac (Y)	ggt (G)	atg (M)	atc (I)	agc (S)	agc (S)	agt (S)	agc (S)	ggt (G)	aag (K)	gat (D)	agc (S)	gac (D)	aaa (K)	aag (K)	ctg (L)	cat (H)	cag (Q)	aaa (K)	aag (K)	aat (N)
10	TPVCN019R0_TP0548	SS14 Omega A	gct (A)	gga (G)	tgc (C)	agc (S)	gat (D)	aat (N)	aac (N)	cag (Q)	gcc (A)	gga (G)	tac (Y)	ggt (G)	atg (M)	atc (I)	agc (S)	agc (S)	agt (S)	agc (S)	ggt (G)	aag (K)	gat (D)	agc (S)	gac (D)	aaa (K)	aag (K)	ctg (L)	cat (H)	cag (Q)	aaa (K)	aag (K)	aat (N)
10	TPVCN02090_TP0548	SS14 Omega A	gct (A)	gga (G)	tgc (C)	agc (S)	gat (D)	aat (N)	aac (N)	cag (Q)	gcc (A)	gga (G)	tac (Y)	ggt (G)	atg (M)	atc (I)	agc (S)	agc (S)	agt (S)	agc (S)	ggt (G)	aag (K)	gat (D)	agc (S)	gac (D)	aaa (K)	aag (K)	ctg (L)	cat (H)	cag (Q)	aaa (K)	aag (K)	aat (N)
10	TPVCN021B0_TP0548	SS14 Omega A	gct (A)	gga (G)	tgc (C)	agc (S)	gat (D)	aat (N)	aac (N)	cag (Q)	gcc (A)	gga (G)	tac (Y)	ggt (G)	atg (M)	atc (I)	agc (S)	agc (S)	agt (S)	agc (S)	ggt (G)	aag (K)	gat (D)	agc (S)	gac (D)	aaa (K)	aag (K)	ctg (L)	cat (H)	cag (Q)	aaa (K)	aag (K)	aat (N)
10	TPVCN022D0_TP0548	SS14 Omega A	gct (A)	gga (G)	tgc (C)	agc (S)	gat (D)	aat (N)	aac (N)	cag (Q)	gcc (A)	gga (G)	tac (Y)	ggt (G)	atg (M)	atc (I)	agc (S)	agc (S)	agt (S)	agc (S)	ggt (G)	aag (K)	gat (D)	agc (S)	gac (D)	aaa (K)	aag (K)	ctg (L)	cat (H)	cag (Q)	aaa (K)	aag (K)	aat (N)
10	TPVCN02530_TP0548	SS14 Omega A	gct (A)	gga (G)	tgc (C)	agc (S)	gat (D)	aat (N)	aac (N)	cag (Q)	gcc (A)	gga (G)	tac (Y)	ggt (G)	atg (M)	atc (I)	agc (S)	agc (S)	agt (S)	agc (S)	ggt (G)	aag (K)	gat (D)	agc (S)	gac (D)	aaa (K)	aag (K)	ctg (L)	cat (H)	cag (Q)	aaa (K)	aag (K)	aat (N)
10	TPVCN02650_TP0548	SS14 Omega A	gct (A)	gga (G)	tgc (C)	agc (S)	gat (D)	aat (N)	aac (N)	cag (Q)	gcc (A)	gga (G)	tac (Y)	ggt (G)	atg (M)	atc (I)	agc (S)	agc (S)	agt (S)	agc (S)	ggt (G)	aag (K)	gat (D)	agc (S)	gac (D)	aaa (K)	aag (K)	ctg (L)	cat (H)	cag (Q)	aaa (K)	aag (K)	aat (N)
10	TPVCN02770_TP0548	SS14 Omega A	gct (A)	gga (G)	tgc (C)	agc (S)	gat (D)	aat (N)	aac (N)	cag (Q)	gcc (A)	gga (G)	tac (Y)	ggt (G)	atg (M)	atc (I)	agc (S)	agc (S)	agt (S)	agc (S)	ggt (G)	aag (K)	gat (D)	agc (S)	gac (D)	aaa (K)	aag (K)	ctg (L)	cat (H)	cag (Q)	aaa (K)	aag (K)	aat (N)
10	TPVCN028T0_TP0548	SS14 Omega A	gct (A)	gga (G)	tgc (C)	agc (S)	gat (D)	aat (N)	aac (N)	cag (Q)	gcc (A)	gga (G)	tac (Y)	ggt (G)	atg (M)	atc (I)	agc (S)	agc (S)	agt (S)	agc (S)	ggt (G)	aag (K)	gat (D)	agc (S)	gac (D)	aaa (K)	aag (K)	ctg (L)	cat (H)	cag (Q)	aaa (K)	aag (K)	aat (N)
10	TPVCN030D0_TP0548	SS14 Omega A	gct (A)	gga (G)	tgc (C)	agc (S)	gat (D)	aat (N)	aac (N)	cag (Q)	gcc (A)	gga (G)	tac (Y)	ggt (G)	atg (M)	atc (I)	agc (S)	agc (S)	agt (S)	agc (S)	ggt (G)	aag (K)	gat (D)	agc (S)	gac (D)	aaa (K)	aag (K)	ctg (L)	cat (H)	cag (Q)	aaa (K)	aag (K)	aat (N)
10	TPVCN031F0_TP0548	SS14 Omega A	gct (A)	gga (G)	tgc (C)	agc (S)	gat (D)	aat (N)	aac (N)	cag (Q)	gcc (A)	gga (G)	tac (Y)	ggt (G)	atg (M)	atc (I)	agc (S)	agc (S)	agt (S)	agc (S)	ggt (G)	aag (K)	gat (D)	agc (S)	gac (D)	aaa (K)	aag (K)	ctg (L)	cat (H)	cag (Q)	aaa (K)	aag (K)	aat (N)
10	TPVCN03290_TP0548	SS14 Omega A	gct (A)	gga (G)	tgc (C)	agc (S)	gat (D)	aat (N)	aac (N)	cag (Q)	gcc (A)	gga (G)	tac (Y)	ggt (G)	atg (M)	atc (I)	agc (S)	agc (S)	agt (S)	agc (S)	ggt (G)	aag (K)	gat (D)	agc (S)	gac (D)	aaa (K)	aag (K)	ctg (L)	cat (H)	cag (Q)	aaa (K)	aag (K)	aat (N)
10	TPVCN033B0_TP0548	SS14 Omega A	gct (A)	gga (G)	tgc (C)	agc (S)	gat (D)	aat (N)	aac (N)	cag (Q)	gcc (A)	gga (G)	tac (Y)	ggt (G)	atg (M)	atc (I)	agc (S)	agc (S)	agt (S)	agc (S)	ggt (G)	aag (K)	gat (D)	agc (S)	gac (D)	aaa (K)	aag (K)	ctg (L)	cat (H)	cag (Q)	aaa (K)	aag (K)	aat (N)
10	TPVCN03570_TP0548	SS14 Omega A	gct (A)	gga (G)	tgc (C)	agc (S)	gat (D)	aat (N)	aac (N)	cag (Q)	gcc (A)	gga (G)	tac (Y)	ggt (G)	atg (M)	atc (I)	agc (S)	agc (S)	agt (S)	agc (S)	ggt (G)	aag (K)	gat (D)	agc (S)	gac (D)	aaa (K)	aag (K)	ctg (L)	cat (H)	cag (Q)	aaa (K)	aag (K)	aat (N)
10	TPVCN03610_TP0548	SS14 Omega A	gct (A)	gga (G)	tgc (C)	agc (S)	gat (D)	aat (N)	aac (N)	cag (Q)	gcc (A)	gga (G)	tac (Y)	ggt (G)	atg (M)	atc (I)	agc (S)	agc (S)	agt (S)	agc (S)	ggt (G)	aag (K)	gat (D)	agc (S)	gac (D)	aaa (K)	aag (K)	ctg (L)	cat (H)	cag (Q)	aaa (K)	aag (K)	aat (N)
10	TPVCN03730_TP0548	SS14 Omega A	gct (A)	gga (G)	tgc (C)	agc (S)	gat (D)	aat (N)	aac (N)	cag (Q)	gcc (A)	gga (G)	tac (Y)	ggt (G)	atg (M)	atc (I)	agc (S)	agc (S)	agt (S)	agc (S)	ggt (G)	aag (K)	gat (D)	agc (S)	gac (D)	aaa (K)	aag (K)	ctg (L)	cat (H)	cag (Q)	aaa (K)	aag (K)	aat (N)
10	TPVCN039Z0_TP0548	SS14 Omega A	gct (A)	gga (G)	tgc (C)	agc (S)	gat (D)	aat (N)	aac (N)	cag (Q)	gcc (A)	gga (G)	tac (Y)	ggt (G)	atg (M)	atc (I)	agc (S)	agc (S)	agt (S)	agc (S)	ggt (G)	aag (K)	gat (D)	agc (S)	gac (D)	aaa (K)	aag (K)	ctg (L)	cat (H)	cag (Q)	aaa (K)	aag (K)	aat (N)
10	TPVCN041L0_TP0548	SS14 Omega A	gct (A)	gga (G)	tgc (C)	agc (S)	gat (D)	aat (N)	aac (N)	cag (Q)	gcc (A)	gga (G)	tac (Y)	ggt (G)	atg (M)	atc (I)	agc (S)	agc (S)	agt (S)	agc (S)	ggt (G)	aag (K)	gat (D)	agc (S)	gac (D)	aaa (K)	aag (K)	ctg (L)	cat (H)	cag (Q)	aaa (K)	aag (K)	aat (N)
10	TPVCN05850_TP0548	SS14 Omega A	gct (A)	gga (G)	tgc (C)	agc (S)	gat (D)	aat (N)	aac (N)	cag (Q)	gcc (A)	gga (G)	tac (Y)	ggt (G)	atg (M)	atc (I)	agc (S)	agc (S)	agt (S)	agc (S)	ggt (G)	aag (K)	gat (D)	agc (S)	gac (D)	aaa (K)	aag (K)	ctg (L)	cat (H)	cag (Q)	aaa (K)	aag (K)	aat (N)
10	TPVCN062X0_TP0548	SS14 Omega A	gct (A)	gga (G)	tgc (C)	agc (S)	gat (D)	aat (N)	aac (N)	cag (Q)	gcc (A)	gga (G)	tac (Y)	ggt (G)	atg (M)	atc (I)	agc (S)	agc (S)	agt (S)	agc (S)	ggt (G)	aag (K)	gat (D)	agc (S)	gac (D)	aaa (K)	aag (K)	ctg (L)	cat (H)	cag (Q)	aaa (K)	aag (K)	aat (N)
10	TPVCN070X0_TP0548	SS14 Omega A	gct (A)	gga (G)	tgc (C)	agc (S)	gat (D)	aat (N)	aac (N)	cag (Q)	gcc (A)	gga (G)	tac (Y)	ggt (G)	atg (M)	atc (I)	agc (S)	agc (S)	agt (S)	agc (S)	ggt (G)	aag (K)	gat (D)	agc (S)	gac (D)	aaa (K)	aag (K)	ctg (L)	cat (H)	cag (Q)	aaa (K)	aag (K)	aat (N)
10	TPVCN073V0_TP0548	SS14 Omega A	gct (A)	gga (G)	tgc (C)	agc (S)	gat (D)	aat (N)	aac (N)	cag (Q)	gcc (A)	gga (G)	tac (Y)	ggt (G)	atg (M)	atc (I)	agc (S)	agc (S)	agt (S)	agc (S)	ggt (G)	aag (K)	gat (D)	agc (S)	gac (D)	aaa (K)	aag (K)	ctg (L)	cat (H)	cag (Q)	aaa (K)	aag (K)	aat (N)
10	TPVCN074N0_TP0548	SS14 Omega A	gct (A)	gga (G)	tgc (C)	agc (S)	gat (D)	aat (N)	aac (N)	cag (Q)	gcc (A)	gga (G)	tac (Y)	ggt (G)	atg (M)	atc (I)	agc (S)	agc (S)	agt (S)	agc (S)	ggt (G)	aag (K)	gat (D)	agc (S)	gac (D)	aaa (K)	aag (K)	ctg (L)	cat (H)	cag (Q)	aaa (K)	aag (K)	aat (N)

## Sheet: TP0548 Cali
Supplementary Table 2. Description of identified proteoforms and their respective nucleotide mutations.
Proteoform	Strain	Subclade	Codon
			51	52	53	57	58	59	60	62	71	99	140	156	157	158	159	161	162	164	165	166	258	259	260	261	263	294	296	309	310	320	322	438
1	TPANIC_0548	Reference	gca (A)	--- (-)	ggg (G)	tcc (S)	ggc (G)	agt (S)	gat (D)	aag (K)	cag (Q)	gct (A)	ggc (G)	ttc (F)	--- (-)	--- (-)	--- (-)	ggc (G)	aac (N)	ggt (G)	ggc (G)	aat (N)	aac (N)	agt (S)	tgc (C)	caa (Q)	gaa (E)	agg (R)	tcg (S)	caa (Q)	cac (H)	gaa (E)	ggg (G)	aac (N)
2	TPASS_0548	Reference	gca (A)	--- (-)	ggg (G)	tgc (C)	agc (S)	gat (D)	aat (N)	aac (N)	cag (Q)	gcc (A)	gga (G)	tac (Y)	ggt (G)	atg (M)	atc (I)	agc (S)	agc (S)	agt (S)	agc (S)	ggt (G)	aag (K)	gat (D)	agc (S)	gac (D)	aaa (K)	aag (K)	ctg (L)	cat (H)	cag (Q)	aaa (K)	aag (K)	aat (N)
3	TPVCC052NS_TP0548	Nichols E	gca (A)	--- (-)	ggg (G)	tcc (S)	gac (D)	agt (S)	gat (D)	aag (K)	cag (Q)	gct (A)	ggc (G)	ttc (F)	--- (-)	--- (-)	--- (-)	ggc (G)	aac (N)	ggt (G)	ggc (G)	aat (N)	aac (N)	agt (S)	tgc (C)	caa (Q)	gaa (E)	agg (R)	tcg (S)	caa (Q)	cac (H)	gaa (E)	ggg (G)	aac (N)
9	TPVCC004D0_TP0548	Nichols E	gca (A)	--- (-)	ggg (G)	tcc (S)	gac (D)	agt (S)	gat (D)	aag (K)	aag (K)	gct (A)	ggc (G)	ttc (F)	--- (-)	--- (-)	--- (-)	ggc (G)	aac (N)	ggt (G)	ggc (G)	aat (N)	aac (N)	agt (S)	tgc (C)	caa (Q)	gaa (E)	agg (R)	tcg (S)	caa (Q)	cac (H)	gaa (E)	ggg (G)	aac (N)
9	TPVCC008N0_TP0548	Nichols E	gca (A)	--- (-)	ggg (G)	tcc (S)	gac (D)	agt (S)	gat (D)	aag (K)	aag (K)	gct (A)	ggc (G)	ttc (F)	--- (-)	--- (-)	--- (-)	ggc (G)	aac (N)	ggt (G)	ggc (G)	aat (N)	aac (N)	agt (S)	tgc (C)	caa (Q)	gaa (E)	agg (R)	tcg (S)	caa (Q)	cac (H)	gaa (E)	ggg (G)	aac (N)
9	TPVCC038T0_TP0548	Nichols E	gca (A)	--- (-)	ggg (G)	tcc (S)	gac (D)	agt (S)	gat (D)	aag (K)	aag (K)	gct (A)	ggc (G)	ttc (F)	--- (-)	--- (-)	--- (-)	ggc (G)	aac (N)	ggt (G)	ggc (G)	aat (N)	aac (N)	agt (S)	tgc (C)	caa (Q)	gaa (E)	agg (R)	tcg (S)	caa (Q)	cac (H)	gaa (E)	ggg (G)	aac (N)
9	TPVCC051LS_TP0548	Nichols E	gca (A)	--- (-)	ggg (G)	tcc (S)	gac (D)	agt (S)	gat (D)	aag (K)	aag (K)	gct (A)	ggc (G)	ttc (F)	--- (-)	--- (-)	--- (-)	ggc (G)	aac (N)	ggt (G)	ggc (G)	aat (N)	aac (N)	agt (S)	tgc (C)	caa (Q)	gaa (E)	agg (R)	tcg (S)	caa (Q)	cac (H)	gaa (E)	ggg (G)	aac (N)
9	TPVCC072X0_TP0548	Nichols E	gca (A)	--- (-)	ggg (G)	tcc (S)	gac (D)	agt (S)	gat (D)	aag (K)	aag (K)	gct (A)	ggc (G)	ttc (F)	--- (-)	--- (-)	--- (-)	ggc (G)	aac (N)	ggt (G)	ggc (G)	aat (N)	aac (N)	agt (S)	tgc (C)	caa (Q)	gaa (E)	agg (R)	tcg (S)	caa (Q)	cac (H)	gaa (E)	ggg (G)	aac (N)
9	TPVCC076N0_TP0548	Nichols E	gca (A)	--- (-)	ggg (G)	tcc (S)	gac (D)	agt (S)	gat (D)	aag (K)	aag (K)	gct (A)	ggc (G)	ttc (F)	--- (-)	--- (-)	--- (-)	ggc (G)	aac (N)	ggt (G)	ggc (G)	aat (N)	aac (N)	agt (S)	tgc (C)	caa (Q)	gaa (E)	agg (R)	tcg (S)	caa (Q)	cac (H)	gaa (E)	ggg (G)	aac (N)
9	TPVCC08060_TP0548	Nichols E	gca (A)	--- (-)	ggg (G)	tcc (S)	gac (D)	agt (S)	gat (D)	aag (K)	aag (K)	gct (A)	ggc (G)	ttc (F)	--- (-)	--- (-)	--- (-)	ggc (G)	aac (N)	ggt (G)	ggc (G)	aat (N)	aac (N)	agt (S)	tgc (C)	caa (Q)	gaa (E)	agg (R)	tcg (S)	caa (Q)	cac (H)	gaa (E)	ggg (G)	aac (N)
9	TPVCC086A0_TP0548	Nichols E	gca (A)	--- (-)	ggg (G)	tcc (S)	gac (D)	agt (S)	gat (D)	aag (K)	aag (K)	gct (A)	ggc (G)	ttc (F)	--- (-)	--- (-)	--- (-)	ggc (G)	aac (N)	ggt (G)	ggc (G)	aat (N)	aac (N)	agt (S)	tgc (C)	caa (Q)	gaa (E)	agg (R)	tcg (S)	caa (Q)	cac (H)	gaa (E)	ggg (G)	aac (N)
9	SS2220000A_TP0548	Nichols Y	gca (A)	--- (-)	ggg (G)	tcc (S)	gac (D)	agt (S)	gat (D)	aag (K)	aag (K)	gct (A)	ggc (G)	ttc (F)	--- (-)	--- (-)	--- (-)	ggc (G)	aac (N)	ggt (G)	ggc (G)	aat (N)	aac (N)	agt (S)	tgc (C)	caa (Q)	gaa (E)	agg (R)	tcg (S)	caa (Q)	cac (H)	gaa (E)	ggg (G)	aac (N)
10	SS14300000_TP0548	SS14 Omega B	gct (A)	gga (G)	ggg (G)	tgc (C)	agc (S)	gat (D)	aat (N)	aac (N)	cag (Q)	gcc (A)	gga (G)	tac (Y)	ggt (G)	atg (M)	atc (I)	agc (S)	agc (S)	agt (S)	agc (S)	ggt (G)	aag (K)	gat (D)	agc (S)	gac (D)	aaa (K)	aag (K)	ctg (L)	cat (H)	cag (Q)	aaa (K)	aag (K)	aat (N)
10	SS14600000_TP0548	SS14 Omega B	gct (A)	gga (G)	ggg (G)	tgc (C)	agc (S)	gat (D)	aat (N)	aac (N)	cag (Q)	gcc (A)	gga (G)	tac (Y)	ggt (G)	atg (M)	atc (I)	agc (S)	agc (S)	agt (S)	agc (S)	ggt (G)	aag (K)	gat (D)	agc (S)	gac (D)	aaa (K)	aag (K)	ctg (L)	cat (H)	cag (Q)	aaa (K)	aag (K)	aat (N)
10	SS15600000_TP0548	SS14 Omega B	gct (A)	gga (G)	ggg (G)	tgc (C)	agc (S)	gat (D)	aat (N)	aac (N)	cag (Q)	gcc (A)	gga (G)	tac (Y)	ggt (G)	atg (M)	atc (I)	agc (S)	agc (S)	agt (S)	agc (S)	ggt (G)	aag (K)	gat (D)	agc (S)	gac (D)	aaa (K)	aag (K)	ctg (L)	cat (H)	cag (Q)	aaa (K)	aag (K)	aat (N)
10	SS19600000_TP0548	SS14 Omega B	gct (A)	gga (G)	ggg (G)	tgc (C)	agc (S)	gat (D)	aat (N)	aac (N)	cag (Q)	gcc (A)	gga (G)	tac (Y)	ggt (G)	atg (M)	atc (I)	agc (S)	agc (S)	agt (S)	agc (S)	ggt (G)	aag (K)	gat (D)	agc (S)	gac (D)	aaa (K)	aag (K)	ctg (L)	cat (H)	cag (Q)	aaa (K)	aag (K)	aat (N)
10	SS20800000_TP0548	SS14 Omega B	gct (A)	gga (G)	ggg (G)	tgc (C)	agc (S)	gat (D)	aat (N)	aac (N)	cag (Q)	gcc (A)	gga (G)	tac (Y)	ggt (G)	atg (M)	atc (I)	agc (S)	agc (S)	agt (S)	agc (S)	ggt (G)	aag (K)	gat (D)	agc (S)	gac (D)	aaa (K)	aag (K)	ctg (L)	cat (H)	cag (Q)	aaa (K)	aag (K)	aat (N)
10	SS2210000A_TP0548	SS14 Omega B	gct (A)	gga (G)	ggg (G)	tgc (C)	agc (S)	gat (D)	aat (N)	aac (N)	cag (Q)	gcc (A)	gga (G)	tac (Y)	ggt (G)	atg (M)	atc (I)	agc (S)	agc (S)	agt (S)	agc (S)	ggt (G)	aag (K)	gat (D)	agc (S)	gac (D)	aaa (K)	aag (K)	ctg (L)	cat (H)	cag (Q)	aaa (K)	aag (K)	aat (N)
10	TPVCC00170_TP0548	SS14 Omega B	gct (A)	gga (G)	ggg (G)	tgc (C)	agc (S)	gat (D)	aat (N)	aac (N)	cag (Q)	gcc (A)	gga (G)	tac (Y)	ggt (G)	atg (M)	atc (I)	agc (S)	agc (S)	agt (S)	agc (S)	ggt (G)	aag (K)	gat (D)	agc (S)	gac (D)	aaa (K)	aag (K)	ctg (L)	cat (H)	cag (Q)	aaa (K)	aag (K)	aat (N)
10	TPVCC009R0_TP0548	SS14 Omega B	gct (A)	gga (G)	ggg (G)	tgc (C)	agc (S)	gat (D)	aat (N)	aac (N)	cag (Q)	gcc (A)	gga (G)	tac (Y)	ggt (G)	atg (M)	atc (I)	agc (S)	agc (S)	agt (S)	agc (S)	ggt (G)	aag (K)	gat (D)	agc (S)	gac (D)	aaa (K)	aag (K)	ctg (L)	cat (H)	cag (Q)	aaa (K)	aag (K)	aat (N)
10	TPVCC02450_TP0548	SS14 Omega B	gct (A)	gga (G)	ggg (G)	tgc (C)	agc (S)	gat (D)	aat (N)	aac (N)	cag (Q)	gcc (A)	gga (G)	tac (Y)	ggt (G)	atg (M)	atc (I)	agc (S)	agc (S)	agt (S)	agc (S)	ggt (G)	aag (K)	gat (D)	agc (S)	gac (D)	aaa (K)	aag (K)	ctg (L)	cat (H)	cag (Q)	aaa (K)	aag (K)	aat (N)
10	TPVCC031B0_TP0548	SS14 Omega B	gct (A)	gga (G)	ggg (G)	tgc (C)	agc (S)	gat (D)	aat (N)	aac (N)	cag (Q)	gcc (A)	gga (G)	tac (Y)	ggt (G)	atg (M)	atc (I)	agc (S)	agc (S)	agt (S)	agc (S)	ggt (G)	aag (K)	gat (D)	agc (S)	gac (D)	aaa (K)	aag (K)	ctg (L)	cat (H)	cag (Q)	aaa (K)	aag (K)	aat (N)
10	TPVCC046TB_TP0548	SS14 Omega B	gct (A)	gga (G)	ggg (G)	tgc (C)	agc (S)	gat (D)	aat (N)	aac (N)	cag (Q)	gcc (A)	gga (G)	tac (Y)	ggt (G)	atg (M)	atc (I)	agc (S)	agc (S)	agt (S)	agc (S)	ggt (G)	aag (K)	gat (D)	agc (S)	gac (D)	aaa (K)	aag (K)	ctg (L)	cat (H)	cag (Q)	aaa (K)	aag (K)	aat (N)
10	TPVCC060XS_TP0548	SS14 Omega B	gct (A)	gga (G)	ggg (G)	tgc (C)	agc (S)	gat (D)	aat (N)	aac (N)	cag (Q)	gcc (A)	gga (G)	tac (Y)	ggt (G)	atg (M)	atc (I)	agc (S)	agc (S)	agt (S)	agc (S)	ggt (G)	aag (K)	gat (D)	agc (S)	gac (D)	aaa (K)	aag (K)	ctg (L)	cat (H)	cag (Q)	aaa (K)	aag (K)	aat (N)
10	TPVCC062T0_TP0548	SS14 Omega B	gct (A)	gga (G)	ggg (G)	tgc (C)	agc (S)	gat (D)	aat (N)	aac (N)	cag (Q)	gcc (A)	gga (G)	tac (Y)	ggt (G)	atg (M)	atc (I)	agc (S)	agc (S)	agt (S)	agc (S)	ggt (G)	aag (K)	gat (D)	agc (S)	gac (D)	aaa (K)	aag (K)	ctg (L)	cat (H)	cag (Q)	aaa (K)	aag (K)	aat (N)
10	TPVCC064N0_TP0548	SS14 Omega B	gct (A)	gga (G)	ggg (G)	tgc (C)	agc (S)	gat (D)	aat (N)	aac (N)	cag (Q)	gcc (A)	gga (G)	tac (Y)	ggt (G)	atg (M)	atc (I)	agc (S)	agc (S)	agt (S)	agc (S)	ggt (G)	aag (K)	gat (D)	agc (S)	gac (D)	aaa (K)	aag (K)	ctg (L)	cat (H)	cag (Q)	aaa (K)	aag (K)	aat (N)
10	TPVCC08221_TP0548	SS14 Omega B	gct (A)	gga (G)	ggg (G)	tgc (C)	agc (S)	gat (D)	aat (N)	aac (N)	cag (Q)	gcc (A)	gga (G)	tac (Y)	ggt (G)	atg (M)	atc (I)	agc (S)	agc (S)	agt (S)	agc (S)	ggt (G)	aag (K)	gat (D)	agc (S)	gac (D)	aaa (K)	aag (K)	ctg (L)	cat (H)	cag (Q)	aaa (K)	aag (K)	aat (N)
10	TPVCC08300_TP0548	SS14 Omega B	gct (A)	gga (G)	ggg (G)	tgc (C)	agc (S)	gat (D)	aat (N)	aac (N)	cag (Q)	gcc (A)	gga (G)	tac (Y)	ggt (G)	atg (M)	atc (I)	agc (S)	agc (S)	agt (S)	agc (S)	ggt (G)	aag (K)	gat (D)	agc (S)	gac (D)	aaa (K)	aag (K)	ctg (L)	cat (H)	cag (Q)	aaa (K)	aag (K)	aat (N)
11	SS16700000_TP0548	SS14 Omega B	gct (A)	gga (G)	ggg (G)	tgc (C)	agc (S)	gat (D)	aat (N)	aac (N)	cag (Q)	gcc (A)	gga (G)	tac (Y)	ggt (G)	atg (M)	atc (I)	agc (S)	agc (S)	agt (S)	ggc (G)	ggt (G)	aag (K)	gat (D)	agc (S)	gac (D)	aaa (K)	aag (K)	ctg (L)	cat (H)	cag (Q)	aaa (K)	aag (K)	aat (N)
11	SS21500000_TP0548	SS14 Omega B	gct (A)	gga (G)	ggg (G)	tgc (C)	agc (S)	gat (D)	aat (N)	aac (N)	cag (Q)	gcc (A)	gga (G)	tac (Y)	ggt (G)	atg (M)	atc (I)	agc (S)	agc (S)	agt (S)	ggc (G)	ggt (G)	aag (K)	gat (D)	agc (S)	gac (D)	aaa (K)	aag (K)	ctg (L)	cat (H)	cag (Q)	aaa (K)	aag (K)	aat (N)
11	TPVCC03090_TP0548	SS14 Omega B	gct (A)	gga (G)	ggg (G)	tgc (C)	agc (S)	gat (D)	aat (N)	aac (N)	cag (Q)	gcc (A)	gga (G)	tac (Y)	ggt (G)	atg (M)	atc (I)	agc (S)	agc (S)	agt (S)	ggc (G)	ggt (G)	aag (K)	gat (D)	agc (S)	gac (D)	aaa (K)	aag (K)	ctg (L)	cat (H)	cag (Q)	aaa (K)	aag (K)	aat (N)
12	SS21300000_TP0548	SS14 Omega B	gct (A)	aga (R)	gag (E)	tgc (C)	agc (S)	gat (D)	aat (N)	aac (N)	cag (Q)	gcc (A)	gga (G)	tac (Y)	ggt (G)	atg (M)	atc (I)	agc (S)	agc (S)	agt (S)	agc (S)	ggt (G)	aag (K)	gat (D)	agc (S)	gac (D)	aaa (K)	aag (K)	ctg (L)	cat (H)	cag (Q)	aaa (K)	aag (K)	aat (N)
12	TPVCC020D0_TP0548	SS14 Omega B	gct (A)	aga (R)	gag (E)	tgc (C)	agc (S)	gat (D)	aat (N)	aac (N)	cag (Q)	gcc (A)	gga (G)	tac (Y)	ggt (G)	atg (M)	atc (I)	agc (S)	agc (S)	agt (S)	agc (S)	ggt (G)	aag (K)	gat (D)	agc (S)	gac (D)	aaa (K)	aag (K)	ctg (L)	cat (H)	cag (Q)	aaa (K)	aag (K)	aat (N)
12	TPVCC03770_TP0548	SS14 Omega B	gct (A)	aga (R)	gag (E)	tgc (C)	agc (S)	gat (D)	aat (N)	aac (N)	cag (Q)	gcc (A)	gga (G)	tac (Y)	ggt (G)	atg (M)	atc (I)	agc (S)	agc (S)	agt (S)	agc (S)	ggt (G)	aag (K)	gat (D)	agc (S)	gac (D)	aaa (K)	aag (K)	ctg (L)	cat (H)	cag (Q)	aaa (K)	aag (K)	aat (N)

## Sheet: TP0856 Lilongwe
Supplementary Table 2. Description of identified proteoforms and their respective nucleotide mutations.
Proteoform	Strain	Subclade	Codon
			109
1	TPANIC_0856	Reference	CAG (Q)
1	TPASS_0856	Reference	CAG (Q)
1	TPVMW07741_TP0856	Nichols A	CAG (Q)
1	TPVMW082H0_TP0856	Nichols C	CAG (Q)
1	TPVMW122K0_TP0856	Nichols A	CAG (Q)
1	TPVMW124Y0_TP0856	Nichols C	CAG (Q)
1	TPVMW14460_TP0856	Nichols C	CAG (Q)
1	TPVMW182T0_TP0856	Nichols A	CAG (Q)
1	TPVMW343S0_TP0856	Nichols C	CAG (Q)
1	TPVMW44052_TP0856	Nichols A	CAG (Q)
1	TPVMW468X0_TP0856	Nichols A	CAG (Q)
1	TPVMW469Z0_TP0856	Nichols C	CAG (Q)
1	TPVMW478T2_TP0856	Nichols A	CAG (Q)
1	TPVMW516N0_TP0856	Nichols C	CAG (Q)
1	TPVMW56330_TP0856	Nichols C	CAG (Q)
1	TPVMW673Z0_TP0856	Nichols C	CAG (Q)
1	TPVMW708X0_TP0856	Nichols A	CAG (Q)
1	TPVMW709Z0_TP0856	Nichols A	CAG (Q)
1	TPVMW72050_TP0856	Nichols A	CAG (Q)
1	TPVMW741Z0_TP0856	Nichols C	CAG (Q)
1	TPVMW742T0_TP0856	Nichols C	CAG (Q)
1	TPVMW756N0_TP0856	Nichols A	CAG (Q)
1	TPVMW764X0_TP0856	Nichols C	CAG (Q)
1	TPVMW774T0_TP0856	Nichols C	CAG (Q)
1	TPVMW174A0_TP0856	SS14 Omega B	CAG (Q)
1	TPVMW640N1_TP0856	SS14 Omega B	CAG (Q)
1	TPVMW001M2_TP0856	SS14 Omega C	CAG (Q)
1	TPVMW012P4_TP0856	SS14 Omega C	CAG (Q)
1	TPVMW022U1_TP0856	SS14 Omega C	CAG (Q)
1	TPVMW04300_TP0856	SS14 Omega C	CAG (Q)
1	TPVMW04500_TP0856	SS14 Omega C	CAG (Q)
1	TPVMW048P0_TP0856	SS14 Omega C	CAG (Q)
1	TPVMW05342_TP0856	SS14 Omega C	CAG (Q)
1	TPVMW061C0_TP0856	SS14 Omega C	CAG (Q)
1	TPVMW06540_TP0856	SS14 Omega C	CAG (Q)
1	TPVMW075O0_TP0856	SS14 Omega C	CAG (Q)
1	TPVMW07660_TP0856	SS14 Omega C	CAG (Q)
1	TPVMW083L1_TP0856	SS14 Omega C	CAG (Q)
1	TPVMW091L0_TP0856	SS14 Omega C	CAG (Q)
1	TPVMW100Y0_TP0856	SS14 Omega C	CAG (Q)
1	TPVMW114K0_TP0856	SS14 Omega C	CAG (Q)
1	TPVMW12861_TP0856	SS14 Omega C	CAG (Q)
1	TPVMW14540_TP0856	SS14 Omega C	CAG (Q)
1	TPVMW149W0_TP0856	SS14 Omega C	CAG (Q)
1	TPVMW16060_TP0856	SS14 Omega C	CAG (Q)
1	TPVMW169M1_TP0856	SS14 Omega C	CAG (Q)
1	TPVMW17100_TP0856	SS14 Omega C	CAG (Q)
1	TPVMW186H0_TP0856	SS14 Omega C	CAG (Q)
1	TPVMW187L1_TP0856	SS14 Omega C	CAG (Q)
1	TPVMW22381_TP0856	SS14 Omega C	CAG (Q)
1	TPVMW23741_TP0856	SS14 Omega C	CAG (Q)
1	TPVMW238U0_TP0856	SS14 Omega C	CAG (Q)
1	TPVMW244Y0_TP0856	SS14 Omega C	CAG (Q)
1	TPVMW260Y0_TP0856	SS14 Omega C	CAG (Q)
1	TPVMW268E2_TP0856	SS14 Omega C	CAG (Q)
1	TPVMW284D0_TP0856	SS14 Omega C	CAG (Q)
1	TPVMW30701_TP0856	SS14 Omega C	CAG (Q)
1	TPVMW312E0_TP0856	SS14 Omega C	CAG (Q)
1	TPVMW32060_TP0856	SS14 Omega C	CAG (Q)
1	TPVMW325C0_TP0856	SS14 Omega C	CAG (Q)
1	TPVMW337C3_TP0856	SS14 Omega C	CAG (Q)
1	TPVMW339G2_TP0856	SS14 Omega C	CAG (Q)
1	TPVMW349C0_TP0856	SS14 Omega C	CAG (Q)
1	TPVMW351S0_TP0856	SS14 Omega C	CAG (Q)
1	TPVMW39410_TP0856	SS14 Omega C	CAG (Q)
1	TPVMW399V0_TP0856	SS14 Omega C	CAG (Q)
1	TPVMW412N0_TP0856	SS14 Omega C	CAG (Q)
1	TPVMW413R0_TP0856	SS14 Omega C	CAG (Q)
1	TPVMW427L0_TP0856	SS14 Omega C	CAG (Q)
1	TPVMW434H0_TP0856	SS14 Omega C	CAG (Q)
1	TPVMW445F0_TP0856	SS14 Omega C	CAG (Q)
1	TPVMW45010_TP0856	SS14 Omega C	CAG (Q)
1	TPVMW459L0_TP0856	SS14 Omega C	CAG (Q)
1	TPVMW47650_TP0856	SS14 Omega C	CAG (Q)
1	TPVMW479V0_TP0856	SS14 Omega C	CAG (Q)
1	TPVMW505R0_TP0856	SS14 Omega C	CAG (Q)
1	TPVMW569R0_TP0856	SS14 Omega C	CAG (Q)
1	TPVMW57010_TP0856	SS14 Omega C	CAG (Q)
1	TPVMW578H0_TP0856	SS14 Omega C	CAG (Q)
1	TPVMW589C0_TP0856	SS14 Omega C	CAG (Q)
1	TPVMW629Z2_TP0856	SS14 Omega C	CAG (Q)
1	TPVMW631B0_TP0856	SS14 Omega C	CAG (Q)
1	TPVMW632D0_TP0856	SS14 Omega C	CAG (Q)
1	TPVMW63650_TP0856	SS14 Omega C	CAG (Q)
1	TPVMW639V0_TP0856	SS14 Omega C	CAG (Q)
1	TPVMW64971_TP0856	SS14 Omega C	CAG (Q)
1	TPVMW654T0_TP0856	SS14 Omega C	CAG (Q)
1	TPVMW685C0_TP0856	SS14 Omega C	CAG (Q)
1	TPVMW71530_TP0856	SS14 Omega C	CAG (Q)
1	TPVMW71770_TP0856	SS14 Omega C	CAG (Q)
1	TPVMW719V0_TP0856	SS14 Omega C	CAG (Q)
1	TPVMW72170_TP0856	SS14 Omega C	CAG (Q)
1	TPVMW724D0_TP0856	SS14 Omega C	CAG (Q)
1	TPVMW735B1_TP0856	SS14 Omega C	CAG (Q)
1	TPVMW736D0_TP0856	SS14 Omega C	CAG (Q)
1	TPVMW738H0_TP0856	SS14 Omega C	CAG (Q)
1	TPVMW740X0_TP0856	SS14 Omega C	CAG (Q)
1	TPVMW748D0_TP0856	SS14 Omega C	CAG (Q)
1	TPVMW750T0_TP0856	SS14 Omega C	CAG (Q)
1	TPVMW752X0_TP0856	SS14 Omega C	CAG (Q)
1	TPVMW753Z0_TP0856	SS14 Omega C	CAG (Q)
1	TPVMW755L0_TP0856	SS14 Omega C	CAG (Q)
1	TPVMW757R0_TP0856	SS14 Omega C	CAG (Q)
1	TPVMW75890_TP0856	SS14 Omega C	CAG (Q)
1	TPVMW759B0_TP0856	SS14 Omega C	CAG (Q)
1	TPVMW761R0_TP0856	SS14 Omega C	CAG (Q)
1	TPVMW762H0_TP0856	SS14 Omega C	CAG (Q)
1	TPVMW763L0_TP0856	SS14 Omega C	CAG (Q)
1	TPVMW765Z0_TP0856	SS14 Omega C	CAG (Q)
1	TPVMW766T0_TP0856	SS14 Omega C	CAG (Q)
1	TPVMW767V0_TP0856	SS14 Omega C	CAG (Q)
1	TPVMW76850_TP0856	SS14 Omega C	CAG (Q)
1	TPVMW770H0_TP0856	SS14 Omega C	CAG (Q)
1	TPVMW771L0_TP0856	SS14 Omega C	CAG (Q)
1	TPVMW775V0_TP0856	SS14 Omega C	CAG (Q)
1	TPVMW776X0_TP0856	SS14 Omega C	CAG (Q)
1	TPVMW777Z0_TP0856	SS14 Omega C	CAG (Q)
-	TPVMW605F0_TP0856	SS14 Omega C	TAG (*)
-	TPVMW751V0_TP0856	SS14 Omega C	TAG (*)

## Sheet: TP0856 Guangzhou
Supplementary Table 2. Description of identified proteoforms and their respective nucleotide mutations.
Proteoform	Strain	Subclade	Codon
			375
1	TPANIC_0856	Reference	GAG (E)
1	TPASS_0856	Reference	GAG (E)
1	TPVCN00490_TP0856	Nichols B	GAG (E)
1	TPVCN008H0_TP0856	Nichols B	GAG (E)
1	TPVCN01690_TP0856	Nichols B	GAG (E)
1	TPVCN02410_TP0856	Nichols B	GAG (E)
1	TPVCN038X0_TP0856	Nichols B	GAG (E)
1	TPVCN006D0_TP0856	Nichols E	GAG (E)
1	TPVCN029V0_TP0856	Nichols E	GAG (E)
1	TPVCN005B0_TP0856	SS14 Omega A	GAG (E)
1	TPVCN007F0_TP0856	SS14 Omega A	GAG (E)
1	TPVCN01050_TP0856	SS14 Omega A	GAG (E)
1	TPVCN01170_TP0856	SS14 Omega A	GAG (E)
1	TPVCN01210_TP0856	SS14 Omega A	GAG (E)
1	TPVCN01330_TP0856	SS14 Omega A	GAG (E)
1	TPVCN014D0_TP0856	SS14 Omega A	GAG (E)
1	TPVCN017B0_TP0856	SS14 Omega A	GAG (E)
1	TPVCN019R0_TP0856	SS14 Omega A	GAG (E)
1	TPVCN02090_TP0856	SS14 Omega A	GAG (E)
1	TPVCN021B0_TP0856	SS14 Omega A	GAG (E)
1	TPVCN022D0_TP0856	SS14 Omega A	GAG (E)
1	TPVCN02530_TP0856	SS14 Omega A	GAG (E)
1	TPVCN02650_TP0856	SS14 Omega A	GAG (E)
1	TPVCN02770_TP0856	SS14 Omega A	GAG (E)
1	TPVCN028T0_TP0856	SS14 Omega A	GAG (E)
1	TPVCN030D0_TP0856	SS14 Omega A	GAG (E)
1	TPVCN031F0_TP0856	SS14 Omega A	GAG (E)
1	TPVCN03570_TP0856	SS14 Omega A	GAG (E)
1	TPVCN03610_TP0856	SS14 Omega A	GAG (E)
1	TPVCN03730_TP0856	SS14 Omega A	GAG (E)
1	TPVCN039Z0_TP0856	SS14 Omega A	GAG (E)
1	TPVCN041L0_TP0856	SS14 Omega A	GAG (E)
1	TPVCN05850_TP0856	SS14 Omega A	GAG (E)
1	TPVCN062X0_TP0856	SS14 Omega A	GAG (E)
1	TPVCN070X0_TP0856	SS14 Omega A	GAG (E)
1	TPVCN073V0_TP0856	SS14 Omega A	GAG (E)
1	TPVCN074N0_TP0856	SS14 Omega A	GAG (E)
2	TPVCN03290_TP0856	SS14 Omega A	AAG (K)
2	TPVCN033B0_TP0856	SS14 Omega A	AAG (K)

## Sheet: TP0856 Cali
Supplementary Table 2. Description of identified proteoforms and their respective nucleotide mutations.
Proteoform	Strain	Subclade	Codon
			42
1	TPANIC_0856	Reference	GAG (E)
1	TPASS_0856	Reference	GAG (E)
1	TPVCC004D0_TP0856	Nichols E	GAG (E)
1	TPVCC008N0_TP0856	Nichols E	GAG (E)
1	TPVCC038T0_TP0856	Nichols E	GAG (E)
1	TPVCC051LS_TP0856	Nichols E	GAG (E)
1	TPVCC052NS_TP0856	Nichols E	GAG (E)
1	TPVCC072X0_TP0856	Nichols E	GAG (E)
1	TPVCC076N0_TP0856	Nichols E	GAG (E)
1	TPVCC08060_TP0856	Nichols E	GAG (E)
1	TPVCC086A0_TP0856	Nichols E	GAG (E)
1	SS2220000A_TP0856	Nichols Y	GAG (E)
1	SS14300000_TP0856	SS14 Omega B	GAG (E)
1	SS14600000_TP0856	SS14 Omega B	GAG (E)
1	SS15600000_TP0856	SS14 Omega B	GAG (E)
1	SS16700000_TP0856	SS14 Omega B	GAG (E)
1	SS19600000_TP0856	SS14 Omega B	GAG (E)
1	SS20800000_TP0856	SS14 Omega B	GAG (E)
1	SS21300000_TP0856	SS14 Omega B	GAG (E)
1	SS21500000_TP0856	SS14 Omega B	GAG (E)
1	SS2210000A_TP0856	SS14 Omega B	GAG (E)
1	TPVCC009R0_TP0856	SS14 Omega B	GAG (E)
1	TPVCC020D0_TP0856	SS14 Omega B	GAG (E)
1	TPVCC02450_TP0856	SS14 Omega B	GAG (E)
1	TPVCC03090_TP0856	SS14 Omega B	GAG (E)
1	TPVCC031B0_TP0856	SS14 Omega B	GAG (E)
1	TPVCC03770_TP0856	SS14 Omega B	GAG (E)
1	TPVCC046TB_TP0856	SS14 Omega B	GAG (E)
1	TPVCC060XS_TP0856	SS14 Omega B	GAG (E)
1	TPVCC062T0_TP0856	SS14 Omega B	GAG (E)
1	TPVCC064N0_TP0856	SS14 Omega B	GAG (E)
1	TPVCC08221_TP0856	SS14 Omega B	GAG (E)
1	TPVCC08300_TP0856	SS14 Omega B	GAG (E)
3	TPVCC00170_TP0856	SS14 Omega B	GGG (G)

## Sheet: TP0858 Lilongwe
Supplementary Table 2. Description of identified proteoforms and their respective nucleotide mutations.
Proteoform	Strain	Subclade	Codon
			56	116	117	125	136	138	141	151	320	380	390
1	TPANIC_0858	Reference	CGG (R)	CTC (L)	TCT (S)	TGG (W)	CCT (P)	TCT (S)	GAC (D)	ACA (T)	GAC (D)	AGC (S)	GGC (G)
2	TPASS_0858	Reference	CGA (R)	CTC (L)	TCT (S)	TGG (W)	CCT (P)	TCT (S)	GAC (D)	ACA (T)	GAC (D)	AAC (N)	GGT (G)
1	TPVMW082H0_TP0858	Nichols A	CGG (R)	CTC (L)	TCT (S)	TGG (W)	CCT (P)	TCT (S)	GAC (D)	ACA (T)	GAC (D)	AGC (S)	GGC (G)
1	TPVMW44052_TP0858	Nichols A	CGG (R)	CTC (L)	TCT (S)	TGG (W)	CCT (P)	TCT (S)	GAC (D)	ACA (T)	GAC (D)	AGC (S)	GGC (G)
1	TPVMW468X0_TP0858	Nichols A	CGG (R)	CTC (L)	TCT (S)	TGG (W)	CCT (P)	TCT (S)	GAC (D)	ACA (T)	GAC (D)	AGC (S)	GGC (G)
3	TPVMW122K0_TP0858	Nichols A	TGG (W)	CTC (L)	TCT (S)	TGG (W)	CCT (P)	TCT (S)	GAC (D)	ACA (T)	GAC (D)	AGC (S)	GGC (G)
3	TPVMW182T0_TP0858	Nichols A	TGG (W)	CTC (L)	TCT (S)	TGG (W)	CCT (P)	TCT (S)	GAC (D)	ACA (T)	GAC (D)	AGC (S)	GGC (G)
3	TPVMW478T2_TP0858	Nichols A	TGG (W)	CTC (L)	TCT (S)	TGG (W)	CCT (P)	TCT (S)	GAC (D)	ACA (T)	GAC (D)	AGC (S)	GGC (G)
3	TPVMW708X0_TP0858	Nichols A	TGG (W)	CTC (L)	TCT (S)	TGG (W)	CCT (P)	TCT (S)	GAC (D)	ACA (T)	GAC (D)	AGC (S)	GGC (G)
3	TPVMW709Z0_TP0858	Nichols A	TGG (W)	CTC (L)	TCT (S)	TGG (W)	CCT (P)	TCT (S)	GAC (D)	ACA (T)	GAC (D)	AGC (S)	GGC (G)
3	TPVMW72050_TP0858	Nichols A	TGG (W)	CTC (L)	TCT (S)	TGG (W)	CCT (P)	TCT (S)	GAC (D)	ACA (T)	GAC (D)	AGC (S)	GGC (G)
3	TPVMW756N0_TP0858	Nichols A	TGG (W)	CTC (L)	TCT (S)	TGG (W)	CCT (P)	TCT (S)	GAC (D)	ACA (T)	GAC (D)	AGC (S)	GGC (G)
1	TPVMW07741_TP0858	Nichols C	CGG (R)	CTC (L)	TCT (S)	TGG (W)	CCT (P)	TCT (S)	GAC (D)	ACA (T)	GAC (D)	AGC (S)	GGC (G)
1	TPVMW124Y0_TP0858	Nichols C	CGG (R)	CTC (L)	TCT (S)	TGG (W)	CCT (P)	TCT (S)	GAC (D)	ACA (T)	GAC (D)	AGC (S)	GGC (G)
1	TPVMW14460_TP0858	Nichols C	CGG (R)	CTC (L)	TCT (S)	TGG (W)	CCT (P)	TCT (S)	GAC (D)	ACA (T)	GAC (D)	AGC (S)	GGC (G)
1	TPVMW343S0_TP0858	Nichols C	CGG (R)	CTC (L)	TCT (S)	TGG (W)	CCT (P)	TCT (S)	GAC (D)	ACA (T)	GAC (D)	AGC (S)	GGC (G)
1	TPVMW469Z0_TP0858	Nichols C	CGG (R)	CTC (L)	TCT (S)	TGG (W)	CCT (P)	TCT (S)	GAC (D)	ACA (T)	GAC (D)	AGC (S)	GGC (G)
1	TPVMW516N0_TP0858	Nichols C	CGG (R)	CTC (L)	TCT (S)	TGG (W)	CCT (P)	TCT (S)	GAC (D)	ACA (T)	GAC (D)	AGC (S)	GGC (G)
1	TPVMW56330_TP0858	Nichols C	CGG (R)	CTC (L)	TCT (S)	TGG (W)	CCT (P)	TCT (S)	GAC (D)	ACA (T)	GAC (D)	AGC (S)	GGC (G)
1	TPVMW673Z0_TP0858	Nichols C	CGG (R)	CTC (L)	TCT (S)	TGG (W)	CCT (P)	TCT (S)	GAC (D)	ACA (T)	GAC (D)	AGC (S)	GGC (G)
1	TPVMW741Z0_TP0858	Nichols C	CGG (R)	CTC (L)	TCT (S)	TGG (W)	CCT (P)	TCT (S)	GAC (D)	ACA (T)	GAC (D)	AGC (S)	GGC (G)
1	TPVMW742T0_TP0858	Nichols C	CGG (R)	CTC (L)	TCT (S)	TGG (W)	CCT (P)	TCT (S)	GAC (D)	ACA (T)	GAC (D)	AGC (S)	GGC (G)
1	TPVMW764X0_TP0858	Nichols C	CGG (R)	CTC (L)	TCT (S)	TGG (W)	CCT (P)	TCT (S)	GAC (D)	ACA (T)	GAC (D)	AGC (S)	GGC (G)
1	TPVMW774T0_TP0858	Nichols C	CGG (R)	CTC (L)	TCT (S)	TGG (W)	CCT (P)	TCT (S)	GAC (D)	ACA (T)	GAC (D)	AGC (S)	GGC (G)
2	TPVMW174A0_TP0858	SS14 Omega B	CGA (R)	CTC (L)	TCT (S)	TGG (W)	CCT (P)	TCT (S)	GAC (D)	ACA (T)	GAC (D)	AAC (N)	GGT (G)
2	TPVMW640N1_TP0858	SS14 Omega B	CGA (R)	CTC (L)	TCT (S)	TGG (W)	CCT (P)	TCT (S)	GAC (D)	ACA (T)	GAC (D)	AAC (N)	GGT (G)
2	TPVMW001M2_TP0858	SS14 Omega C	CGA (R)	CTC (L)	TCT (S)	TGG (W)	CCT (P)	TCT (S)	GAC (D)	ACA (T)	GAC (D)	AAC (N)	GGT (G)
2	TPVMW012P4_TP0858	SS14 Omega C	CGA (R)	CTC (L)	TCT (S)	TGG (W)	CCT (P)	TCT (S)	GAC (D)	ACA (T)	GAC (D)	AAC (N)	GGT (G)
2	TPVMW022U1_TP0858	SS14 Omega C	CGA (R)	CTC (L)	TCT (S)	TGG (W)	CCT (P)	TCT (S)	GAC (D)	ACA (T)	GAC (D)	AAC (N)	GGT (G)
2	TPVMW04300_TP0858	SS14 Omega C	CGA (R)	CTC (L)	TCT (S)	TGG (W)	CCT (P)	TCT (S)	GAC (D)	ACA (T)	GAC (D)	AAC (N)	GGT (G)
2	TPVMW04500_TP0858	SS14 Omega C	CGA (R)	CTC (L)	TCT (S)	TGG (W)	CCT (P)	TCT (S)	GAC (D)	ACA (T)	GAC (D)	AAC (N)	GGT (G)
2	TPVMW048P0_TP0858	SS14 Omega C	CGA (R)	CTC (L)	TCT (S)	TGG (W)	CCT (P)	TCT (S)	GAC (D)	ACA (T)	GAC (D)	AAC (N)	GGT (G)
2	TPVMW05342_TP0858	SS14 Omega C	CGA (R)	CTC (L)	TCT (S)	TGG (W)	CCT (P)	TCT (S)	GAC (D)	ACA (T)	GAC (D)	AAC (N)	GGT (G)
2	TPVMW06540_TP0858	SS14 Omega C	CGA (R)	CTC (L)	TCT (S)	TGG (W)	CCT (P)	TCT (S)	GAC (D)	ACA (T)	GAC (D)	AAC (N)	GGT (G)
2	TPVMW075O0_TP0858	SS14 Omega C	CGA (R)	CTC (L)	TCT (S)	TGG (W)	CCT (P)	TCT (S)	GAC (D)	ACA (T)	GAC (D)	AAC (N)	GGT (G)
2	TPVMW083L1_TP0858	SS14 Omega C	CGA (R)	CTC (L)	TCT (S)	TGG (W)	CCT (P)	TCT (S)	GAC (D)	ACA (T)	GAC (D)	AAC (N)	GGT (G)
2	TPVMW091L0_TP0858	SS14 Omega C	CGA (R)	CTC (L)	TCT (S)	TGG (W)	CCT (P)	TCT (S)	GAC (D)	ACA (T)	GAC (D)	AAC (N)	GGT (G)
2	TPVMW100Y0_TP0858	SS14 Omega C	CGA (R)	CTC (L)	TCT (S)	TGG (W)	CCT (P)	TCT (S)	GAC (D)	ACA (T)	GAC (D)	AAC (N)	GGT (G)
2	TPVMW114K0_TP0858	SS14 Omega C	CGA (R)	CTC (L)	TCT (S)	TGG (W)	CCT (P)	TCT (S)	GAC (D)	ACA (T)	GAC (D)	AAC (N)	GGT (G)
2	TPVMW12861_TP0858	SS14 Omega C	CGA (R)	CTC (L)	TCT (S)	TGG (W)	CCT (P)	TCT (S)	GAC (D)	ACA (T)	GAC (D)	AAC (N)	GGT (G)
2	TPVMW14540_TP0858	SS14 Omega C	CGA (R)	CTC (L)	TCT (S)	TGG (W)	CCT (P)	TCT (S)	GAC (D)	ACA (T)	GAC (D)	AAC (N)	GGT (G)
2	TPVMW149W0_TP0858	SS14 Omega C	CGA (R)	CTC (L)	TCT (S)	TGG (W)	CCT (P)	TCT (S)	GAC (D)	ACA (T)	GAC (D)	AAC (N)	GGT (G)
2	TPVMW16060_TP0858	SS14 Omega C	CGA (R)	CTC (L)	TCT (S)	TGG (W)	CCT (P)	TCT (S)	GAC (D)	ACA (T)	GAC (D)	AAC (N)	GGT (G)
2	TPVMW169M1_TP0858	SS14 Omega C	CGA (R)	CTC (L)	TCT (S)	TGG (W)	CCT (P)	TCT (S)	GAC (D)	ACA (T)	GAC (D)	AAC (N)	GGT (G)
2	TPVMW17100_TP0858	SS14 Omega C	CGA (R)	CTC (L)	TCT (S)	TGG (W)	CCT (P)	TCT (S)	GAC (D)	ACA (T)	GAC (D)	AAC (N)	GGT (G)
2	TPVMW186H0_TP0858	SS14 Omega C	CGA (R)	CTC (L)	TCT (S)	TGG (W)	CCT (P)	TCT (S)	GAC (D)	ACA (T)	GAC (D)	AAC (N)	GGT (G)
2	TPVMW187L1_TP0858	SS14 Omega C	CGA (R)	CTC (L)	TCT (S)	TGG (W)	CCT (P)	TCT (S)	GAC (D)	ACA (T)	GAC (D)	AAC (N)	GGT (G)
2	TPVMW22381_TP0858	SS14 Omega C	CGA (R)	CTC (L)	TCT (S)	TGG (W)	CCT (P)	TCT (S)	GAC (D)	ACA (T)	GAC (D)	AAC (N)	GGT (G)
2	TPVMW23741_TP0858	SS14 Omega C	CGA (R)	CTC (L)	TCT (S)	TGG (W)	CCT (P)	TCT (S)	GAC (D)	ACA (T)	GAC (D)	AAC (N)	GGT (G)
2	TPVMW244Y0_TP0858	SS14 Omega C	CGA (R)	CTC (L)	TCT (S)	TGG (W)	CCT (P)	TCT (S)	GAC (D)	ACA (T)	GAC (D)	AAC (N)	GGT (G)
2	TPVMW260Y0_TP0858	SS14 Omega C	CGA (R)	CTC (L)	TCT (S)	TGG (W)	CCT (P)	TCT (S)	GAC (D)	ACA (T)	GAC (D)	AAC (N)	GGT (G)
2	TPVMW268E2_TP0858	SS14 Omega C	CGA (R)	CTC (L)	TCT (S)	TGG (W)	CCT (P)	TCT (S)	GAC (D)	ACA (T)	GAC (D)	AAC (N)	GGT (G)
2	TPVMW284D0_TP0858	SS14 Omega C	CGA (R)	CTC (L)	TCT (S)	TGG (W)	CCT (P)	TCT (S)	GAC (D)	ACA (T)	GAC (D)	AAC (N)	GGT (G)
2	TPVMW30701_TP0858	SS14 Omega C	CGA (R)	CTC (L)	TCT (S)	TGG (W)	CCT (P)	TCT (S)	GAC (D)	ACA (T)	GAC (D)	AAC (N)	GGT (G)
2	TPVMW312E0_TP0858	SS14 Omega C	CGA (R)	CTC (L)	TCT (S)	TGG (W)	CCT (P)	TCT (S)	GAC (D)	ACA (T)	GAC (D)	AAC (N)	GGT (G)
2	TPVMW32060_TP0858	SS14 Omega C	CGA (R)	CTC (L)	TCT (S)	TGG (W)	CCT (P)	TCT (S)	GAC (D)	ACA (T)	GAC (D)	AAC (N)	GGT (G)
2	TPVMW325C0_TP0858	SS14 Omega C	CGA (R)	CTC (L)	TCT (S)	TGG (W)	CCT (P)	TCT (S)	GAC (D)	ACA (T)	GAC (D)	AAC (N)	GGT (G)
2	TPVMW339G2_TP0858	SS14 Omega C	CGA (R)	CTC (L)	TCT (S)	TGG (W)	CCT (P)	TCT (S)	GAC (D)	ACA (T)	GAC (D)	AAC (N)	GGT (G)
2	TPVMW349C0_TP0858	SS14 Omega C	CGA (R)	CTC (L)	TCT (S)	TGG (W)	CCT (P)	TCT (S)	GAC (D)	ACA (T)	GAC (D)	AAC (N)	GGT (G)
2	TPVMW351S0_TP0858	SS14 Omega C	CGA (R)	CTC (L)	TCT (S)	TGG (W)	CCT (P)	TCT (S)	GAC (D)	ACA (T)	GAC (D)	AAC (N)	GGT (G)
2	TPVMW39410_TP0858	SS14 Omega C	CGA (R)	CTC (L)	TCT (S)	TGG (W)	CCT (P)	TCT (S)	GAC (D)	ACA (T)	GAC (D)	AAC (N)	GGT (G)
2	TPVMW399V0_TP0858	SS14 Omega C	CGA (R)	CTC (L)	TCT (S)	TGG (W)	CCT (P)	TCT (S)	GAC (D)	ACA (T)	GAC (D)	AAC (N)	GGT (G)
2	TPVMW412N0_TP0858	SS14 Omega C	CGA (R)	CTC (L)	TCT (S)	TGG (W)	CCT (P)	TCT (S)	GAC (D)	ACA (T)	GAC (D)	AAC (N)	GGT (G)
2	TPVMW413R0_TP0858	SS14 Omega C	CGA (R)	CTC (L)	TCT (S)	TGG (W)	CCT (P)	TCT (S)	GAC (D)	ACA (T)	GAC (D)	AAC (N)	GGT (G)
2	TPVMW427L0_TP0858	SS14 Omega C	CGA (R)	CTC (L)	TCT (S)	TGG (W)	CCT (P)	TCT (S)	GAC (D)	ACA (T)	GAC (D)	AAC (N)	GGT (G)
2	TPVMW434H0_TP0858	SS14 Omega C	CGA (R)	CTC (L)	TCT (S)	TGG (W)	CCT (P)	TCT (S)	GAC (D)	ACA (T)	GAC (D)	AAC (N)	GGT (G)
2	TPVMW445F0_TP0858	SS14 Omega C	CGA (R)	CTC (L)	TCT (S)	TGG (W)	CCT (P)	TCT (S)	GAC (D)	ACA (T)	GAC (D)	AAC (N)	GGT (G)
2	TPVMW45010_TP0858	SS14 Omega C	CGA (R)	CTC (L)	TCT (S)	TGG (W)	CCT (P)	TCT (S)	GAC (D)	ACA (T)	GAC (D)	AAC (N)	GGT (G)
2	TPVMW459L0_TP0858	SS14 Omega C	CGA (R)	CTC (L)	TCT (S)	TGG (W)	CCT (P)	TCT (S)	GAC (D)	ACA (T)	GAC (D)	AAC (N)	GGT (G)
2	TPVMW47650_TP0858	SS14 Omega C	CGA (R)	CTC (L)	TCT (S)	TGG (W)	CCT (P)	TCT (S)	GAC (D)	ACA (T)	GAC (D)	AAC (N)	GGT (G)
2	TPVMW479V0_TP0858	SS14 Omega C	CGA (R)	CTC (L)	TCT (S)	TGG (W)	CCT (P)	TCT (S)	GAC (D)	ACA (T)	GAC (D)	AAC (N)	GGT (G)
2	TPVMW505R0_TP0858	SS14 Omega C	CGA (R)	CTC (L)	TCT (S)	TGG (W)	CCT (P)	TCT (S)	GAC (D)	ACA (T)	GAC (D)	AAC (N)	GGT (G)
2	TPVMW569R0_TP0858	SS14 Omega C	CGA (R)	CTC (L)	TCT (S)	TGG (W)	CCT (P)	TCT (S)	GAC (D)	ACA (T)	GAC (D)	AAC (N)	GGT (G)
2	TPVMW57010_TP0858	SS14 Omega C	CGA (R)	CTC (L)	TCT (S)	TGG (W)	CCT (P)	TCT (S)	GAC (D)	ACA (T)	GAC (D)	AAC (N)	GGT (G)
2	TPVMW578H0_TP0858	SS14 Omega C	CGA (R)	CTC (L)	TCT (S)	TGG (W)	CCT (P)	TCT (S)	GAC (D)	ACA (T)	GAC (D)	AAC (N)	GGT (G)
2	TPVMW589C0_TP0858	SS14 Omega C	CGA (R)	CTC (L)	TCT (S)	TGG (W)	CCT (P)	TCT (S)	GAC (D)	ACA (T)	GAC (D)	AAC (N)	GGT (G)
2	TPVMW629Z2_TP0858	SS14 Omega C	CGA (R)	CTC (L)	TCT (S)	TGG (W)	CCT (P)	TCT (S)	GAC (D)	ACA (T)	GAC (D)	AAC (N)	GGT (G)
2	TPVMW632D0_TP0858	SS14 Omega C	CGA (R)	CTC (L)	TCT (S)	TGG (W)	CCT (P)	TCT (S)	GAC (D)	ACA (T)	GAC (D)	AAC (N)	GGT (G)
2	TPVMW63650_TP0858	SS14 Omega C	CGA (R)	CTC (L)	TCT (S)	TGG (W)	CCT (P)	TCT (S)	GAC (D)	ACA (T)	GAC (D)	AAC (N)	GGT (G)
2	TPVMW639V0_TP0858	SS14 Omega C	CGA (R)	CTC (L)	TCT (S)	TGG (W)	CCT (P)	TCT (S)	GAC (D)	ACA (T)	GAC (D)	AAC (N)	GGT (G)
2	TPVMW64971_TP0858	SS14 Omega C	CGA (R)	CTC (L)	TCT (S)	TGG (W)	CCT (P)	TCT (S)	GAC (D)	ACA (T)	GAC (D)	AAC (N)	GGT (G)
2	TPVMW654T0_TP0858	SS14 Omega C	CGA (R)	CTC (L)	TCT (S)	TGG (W)	CCT (P)	TCT (S)	GAC (D)	ACA (T)	GAC (D)	AAC (N)	GGT (G)
2	TPVMW685C0_TP0858	SS14 Omega C	CGA (R)	CTC (L)	TCT (S)	TGG (W)	CCT (P)	TCT (S)	GAC (D)	ACA (T)	GAC (D)	AAC (N)	GGT (G)
2	TPVMW71530_TP0858	SS14 Omega C	CGA (R)	CTC (L)	TCT (S)	TGG (W)	CCT (P)	TCT (S)	GAC (D)	ACA (T)	GAC (D)	AAC (N)	GGT (G)
2	TPVMW71770_TP0858	SS14 Omega C	CGA (R)	CTC (L)	TCT (S)	TGG (W)	CCT (P)	TCT (S)	GAC (D)	ACA (T)	GAC (D)	AAC (N)	GGT (G)
2	TPVMW719V0_TP0858	SS14 Omega C	CGA (R)	CTC (L)	TCT (S)	TGG (W)	CCT (P)	TCT (S)	GAC (D)	ACA (T)	GAC (D)	AAC (N)	GGT (G)
2	TPVMW72170_TP0858	SS14 Omega C	CGA (R)	CTC (L)	TCT (S)	TGG (W)	CCT (P)	TCT (S)	GAC (D)	ACA (T)	GAC (D)	AAC (N)	GGT (G)
2	TPVMW724D0_TP0858	SS14 Omega C	CGA (R)	CTC (L)	TCT (S)	TGG (W)	CCT (P)	TCT (S)	GAC (D)	ACA (T)	GAC (D)	AAC (N)	GGT (G)
2	TPVMW736D0_TP0858	SS14 Omega C	CGA (R)	CTC (L)	TCT (S)	TGG (W)	CCT (P)	TCT (S)	GAC (D)	ACA (T)	GAC (D)	AAC (N)	GGT (G)
2	TPVMW738H0_TP0858	SS14 Omega C	CGA (R)	CTC (L)	TCT (S)	TGG (W)	CCT (P)	TCT (S)	GAC (D)	ACA (T)	GAC (D)	AAC (N)	GGT (G)
2	TPVMW740X0_TP0858	SS14 Omega C	CGA (R)	CTC (L)	TCT (S)	TGG (W)	CCT (P)	TCT (S)	GAC (D)	ACA (T)	GAC (D)	AAC (N)	GGT (G)
2	TPVMW748D0_TP0858	SS14 Omega C	CGA (R)	CTC (L)	TCT (S)	TGG (W)	CCT (P)	TCT (S)	GAC (D)	ACA (T)	GAC (D)	AAC (N)	GGT (G)
2	TPVMW750T0_TP0858	SS14 Omega C	CGA (R)	CTC (L)	TCT (S)	TGG (W)	CCT (P)	TCT (S)	GAC (D)	ACA (T)	GAC (D)	AAC (N)	GGT (G)
2	TPVMW752X0_TP0858	SS14 Omega C	CGA (R)	CTC (L)	TCT (S)	TGG (W)	CCT (P)	TCT (S)	GAC (D)	ACA (T)	GAC (D)	AAC (N)	GGT (G)
2	TPVMW753Z0_TP0858	SS14 Omega C	CGA (R)	CTC (L)	TCT (S)	TGG (W)	CCT (P)	TCT (S)	GAC (D)	ACA (T)	GAC (D)	AAC (N)	GGT (G)
2	TPVMW757R0_TP0858	SS14 Omega C	CGA (R)	CTC (L)	TCT (S)	TGG (W)	CCT (P)	TCT (S)	GAC (D)	ACA (T)	GAC (D)	AAC (N)	GGT (G)
2	TPVMW75890_TP0858	SS14 Omega C	CGA (R)	CTC (L)	TCT (S)	TGG (W)	CCT (P)	TCT (S)	GAC (D)	ACA (T)	GAC (D)	AAC (N)	GGT (G)
2	TPVMW759B0_TP0858	SS14 Omega C	CGA (R)	CTC (L)	TCT (S)	TGG (W)	CCT (P)	TCT (S)	GAC (D)	ACA (T)	GAC (D)	AAC (N)	GGT (G)
2	TPVMW761R0_TP0858	SS14 Omega C	CGA (R)	CTC (L)	TCT (S)	TGG (W)	CCT (P)	TCT (S)	GAC (D)	ACA (T)	GAC (D)	AAC (N)	GGT (G)
2	TPVMW762H0_TP0858	SS14 Omega C	CGA (R)	CTC (L)	TCT (S)	TGG (W)	CCT (P)	TCT (S)	GAC (D)	ACA (T)	GAC (D)	AAC (N)	GGT (G)
2	TPVMW763L0_TP0858	SS14 Omega C	CGA (R)	CTC (L)	TCT (S)	TGG (W)	CCT (P)	TCT (S)	GAC (D)	ACA (T)	GAC (D)	AAC (N)	GGT (G)
2	TPVMW765Z0_TP0858	SS14 Omega C	CGA (R)	CTC (L)	TCT (S)	TGG (W)	CCT (P)	TCT (S)	GAC (D)	ACA (T)	GAC (D)	AAC (N)	GGT (G)
2	TPVMW766T0_TP0858	SS14 Omega C	CGA (R)	CTC (L)	TCT (S)	TGG (W)	CCT (P)	TCT (S)	GAC (D)	ACA (T)	GAC (D)	AAC (N)	GGT (G)
2	TPVMW76850_TP0858	SS14 Omega C	CGA (R)	CTC (L)	TCT (S)	TGG (W)	CCT (P)	TCT (S)	GAC (D)	ACA (T)	GAC (D)	AAC (N)	GGT (G)
2	TPVMW770H0_TP0858	SS14 Omega C	CGA (R)	CTC (L)	TCT (S)	TGG (W)	CCT (P)	TCT (S)	GAC (D)	ACA (T)	GAC (D)	AAC (N)	GGT (G)
2	TPVMW771L0_TP0858	SS14 Omega C	CGA (R)	CTC (L)	TCT (S)	TGG (W)	CCT (P)	TCT (S)	GAC (D)	ACA (T)	GAC (D)	AAC (N)	GGT (G)
2	TPVMW775V0_TP0858	SS14 Omega C	CGA (R)	CTC (L)	TCT (S)	TGG (W)	CCT (P)	TCT (S)	GAC (D)	ACA (T)	GAC (D)	AAC (N)	GGT (G)
2	TPVMW776X0_TP0858	SS14 Omega C	CGA (R)	CTC (L)	TCT (S)	TGG (W)	CCT (P)	TCT (S)	GAC (D)	ACA (T)	GAC (D)	AAC (N)	GGT (G)
2	TPVMW777Z0_TP0858	SS14 Omega C	CGA (R)	CTC (L)	TCT (S)	TGG (W)	CCT (P)	TCT (S)	GAC (D)	ACA (T)	GAC (D)	AAC (N)	GGT (G)
7	TPVMW751V0_TP0858	SS14 Omega C	CAA (Q)	CTC (L)	TCT (S)	TGG (W)	CCT (P)	TCT (S)	GAC (D)	ACA (T)	GAC (D)	AAC (N)	GGT (G)
7	TPVMW605F0_TP0858	SS14 Omega C	CAA (Q)	CTC (L)	TCT (S)	TGG (W)	CCT (P)	TCT (S)	GAC (D)	ACA (T)	GAC (D)	AAC (N)	GGT (G)
8	TPVMW07660_TP0858	SS14 Omega C	CGA (R)	CTT (L)	TCC (S)	TGG (W)	CCT (P)	TCT (S)	GAC (D)	ACA (T)	GAC (D)	AAC (N)	GGT (G)
8	TPVMW631B0_TP0858	SS14 Omega C	CGA (R)	CTT (L)	TCC (S)	TGG (W)	CCC (P)	TCC (S)	AAC (N)	ACA (T)	GAC (D)	AAC (N)	GGT (G)
8	TPVMW755L0_TP0858	SS14 Omega C	CGA (R)	CTT (L)	TCC (S)	TGG (W)	CCC (P)	TCC (S)	AAC (N)	ACG (T)	GAC (D)	AAC (N)	GGT (G)
8	TPVMW337C3_TP0858	SS14 Omega C	CGA (R)	CTT (L)	TCC (S)	TGG (W)	CCC (P)	TCC (S)	AAC (N)	ACG (T)	GAC (D)	AAC (N)	GGT (G)
8	TPVMW061C0_TP0858	SS14 Omega C	CGA (R)	CTT (L)	TCC (S)	TGG (W)	CCC (P)	TCC (S)	AAC (N)	ACG (T)	GAC (D)	AAC (N)	GGT (G)
9	TPVMW238U0_TP0858	SS14 Omega C	CGA (R)	CTC (L)	TCT (S)	ATG (M)	CCT (P)	TCT (S)	GAC (D)	ACA (T)	GAC (D)	AAC (N)	GGT (G)
10	TPVMW735B1_TP0858	SS14 Omega C	CGA (R)	CTC (L)	TCT (S)	TGG (W)	CCT (P)	TCT (S)	GAC (D)	ACA (T)	AAC (N)	AAC (N)	GGT (G)
10	TPVMW767V0_TP0858	SS14 Omega C	CGA (R)	CTC (L)	TCT (S)	TGG (W)	CCT (P)	TCT (S)	GAC (D)	ACA (T)	AAC (N)	AAC (N)	GGT (G)

[truncated: 8 more sheets: TP0858 Guangzhou, TP0858 Cali, TP0859 Lilongwe, TP0859 Guangzhou, TP0859 Cali, TP0865 Lilongwe, TP0865 Guangzhou, TP0865 Cali]
