# Supplementary material for: Sequence variability of BamA and FadL candidate vaccinogens suggests divergent evolutionary paths of Treponema pallidum outer membrane proteins
Source: J Bacteriol. 2025 Jul 14;207(8):e00159-25. doi: 10.1128/jb.00159-25 (PMC12369335; doi:10.1128/jb.00159-25)
Supplement: Table S3 — Description of OMP profiles by strain. [file jb.00159-25-s0004.xlsx]

## Sheet: Nichols
Supplementary Table 3. Description of OMP profiles by strain.
Subclade	Strain	id	Proteoforms
			TP0326	TP0548	TP0856	TP0858	TP0859	TP0865
Reference	Nichols REF	1	1	1	1	1	1	1
Nichols A	TPVMW122K0	2	3	1	1	3	2	3
Nichols A	TPVMW082H0	3	3	3	1	1	1	4
Nichols A	TPVMW72050	4	3	3	1	3	3	4
Nichols A	TPVMW756N0	4	3	3	1	3	3	4
Nichols A	TPVMW44052	5	4	3	1	1	1	4
Nichols A	TPVMW468X0	6	4	3	1	1	1	5
Nichols A	TPVMW182T0	7	4	3	1	3	3	4
Nichols A	TPVMW708X0	7	4	3	1	3	3	4
Nichols A	TPVMW709Z0	7	4	3	1	3	3	4
Nichols A	TPVMW478T2	8	5	3	1	3	3	4
Nichols B	TPVCN00490	9	6	3	1	4	1	6
Nichols B	TPVCN008H0	9	6	3	1	4	1	6
Nichols B	TPVCN01690	9	6	3	1	4	1	6
Nichols B	TPVCN02410	9	6	3	1	4	1	6
Nichols B	TPVCN038X0	9	6	3	1	4	1	6
Nichols C	TPVMW07741	10	7	4	1	1	1	6
Nichols C	TPVMW124Y0	10	7	4	1	1	1	6
Nichols C	TPVMW764X0	10	7	4	1	1	1	6
Nichols C	TPVMW14460	11	7	5	1	1	1	6
Nichols C	TPVMW741Z0	11	7	5	1	1	1	6
Nichols C	TPVMW774T0	11	7	5	1	1	1	6
Nichols C	TPVMW343S0	12	7	6	1	1	1	6
Nichols C	TPVMW469Z0	12	7	6	1	1	1	6
Nichols C	TPVMW516N0	12	7	6	1	1	1	6
Nichols C	TPVMW742T0	13	7	7	1	1	1	6
Nichols C	TPVMW56330	14	7	7	1	1	1	7
Nichols C	TPVMW673Z0	15	7	8	1	1	1	1
Nichols E	TPVCC052NS	16	1	3	1	5	1	10
Nichols E	TPVCN006D0	17	8	9	1	5	1	15
Nichols E	TPVCN029V0	18	8	9	1	5	1	16
Nichols E	TPVCC004D0	19	8	9	1	5	1	8
Nichols E	TPVCC038T0	20	8	9	1	5	1	9
Nichols E	TPVCC072X0	21	8	9	1	5	1	11
Nichols E	TPVCC08060	22	8	9	1	5	1	13
Nichols E	TPVCC008N0	23	9	9	1	5	1	8
Nichols E	TPVCC076N0	24	9	9	1	5	1	12
Nichols E	TPVCC086A0	25	9	9	1	5	1	14
Nichols E	TPVCC051LS	26	10	9	1	5	1	8
Nichols Y	SS2220000A	27	11	9	1	6	1	1

## Sheet: SS14
Supplementary Table 3. Description of OMP profiles by strain.
Subclade	Strain	id	Proteoforms
			TP0326	TP0548	TP0856	TP0858	TP0859	TP0865
Reference	SS14 REF	1	2	2	1	2	1	2
SS14 Omega A	TPVCN007F0	2	2	10	1	1	1	2
SS14 Omega A	TPVCN005B0	3	2	10	1	2	1	2
SS14 Omega A	TPVCN01050	3	2	10	1	2	1	2
SS14 Omega A	TPVCN01170	3	2	10	1	2	1	2
SS14 Omega A	TPVCN01210	3	2	10	1	2	1	2
SS14 Omega A	TPVCN01330	3	2	10	1	2	1	2
SS14 Omega A	TPVCN014D0	3	2	10	1	2	1	2
SS14 Omega A	TPVCN017B0	3	2	10	1	2	1	2
SS14 Omega A	TPVCN019R0	3	2	10	1	2	1	2
SS14 Omega A	TPVCN02090	3	2	10	1	2	1	2
SS14 Omega A	TPVCN021B0	3	2	10	1	2	1	2
SS14 Omega A	TPVCN022D0	3	2	10	1	2	1	2
SS14 Omega A	TPVCN022DT	3	2	10	1	2	1	2
SS14 Omega A	TPVCN02530	3	2	10	1	2	1	2
SS14 Omega A	TPVCN02650	3	2	10	1	2	1	2
SS14 Omega A	TPVCN02770	3	2	10	1	2	1	2
SS14 Omega A	TPVCN028T0	3	2	10	1	2	1	2
SS14 Omega A	TPVCN031F0	3	2	10	1	2	1	2
SS14 Omega A	TPVCN03570	3	2	10	1	2	1	2
SS14 Omega A	TPVCN03610	3	2	10	1	2	1	2
SS14 Omega A	TPVCN03730	3	2	10	1	2	1	2
SS14 Omega A	TPVCN039Z0	3	2	10	1	2	1	2
SS14 Omega A	TPVCN041L0	3	2	10	1	2	1	2
SS14 Omega A	TPVCN05850	3	2	10	1	2	1	2
SS14 Omega A	TPVCN062X0	3	2	10	1	2	1	2
SS14 Omega A	TPVCN070X0	3	2	10	1	2	1	2
SS14 Omega A	TPVCN073V0	3	2	10	1	2	1	2
SS14 Omega A	TPVCN074N0	3	2	10	1	2	1	2
SS14 Omega A	TPVCN03290	4	2	10	2	2	1	2
SS14 Omega A	TPVCN033B0	4	2	10	2	2	1	2
SS14 Omega B	SS15600000	3	2	10	1	2	1	2
SS14 Omega B	SS19600000	3	2	10	1	2	1	2
SS14 Omega B	SS20800000	3	2	10	1	2	1	2
SS14 Omega B	SS2210000A	3	2	10	1	2	1	2
SS14 Omega B	TPVCC02450	3	2	10	1	2	1	2
SS14 Omega B	TPVCC031B0	3	2	10	1	2	1	2
SS14 Omega B	TPVCC046TB	3	2	10	1	2	1	2
SS14 Omega B	TPVCC060XS	3	2	10	1	2	1	2
SS14 Omega B	TPVCC062T0	3	2	10	1	2	1	2
SS14 Omega B	TPVCC064N0	3	2	10	1	2	1	2
SS14 Omega B	TPVCC08221	3	2	10	1	2	1	2
SS14 Omega B	TPVMW174A0	3	2	10	1	2	1	2
SS14 Omega B	TPVMW640N1	3	2	10	1	2	1	2
SS14 Omega B	TPVCC08300	3	2	10	1	2	1	2
SS14 Omega B	TPVCC009R0	5	2	10	1	7	1	2
SS14 Omega B	TPVCC00170	6	2	10	3	7	1	2
SS14 Omega B	SS21300000	7	2	11	1	2	1	2
SS14 Omega B	TPVCC020D0	7	2	11	1	2	1	2
SS14 Omega B	TPVCC03770	7	2	11	1	2	1	2
SS14 Omega B	SS16700000	8	2	12	1	2	1	2
SS14 Omega B	SS21500000	8	2	12	1	2	1	2
SS14 Omega B	TPVCC03090	8	2	12	1	2	1	2
SS14 Omega B	SS14300000	9	12	10	1	2	1	2
SS14 Omega B	SS14600000	10	13	10	1	2	1	2
SS14 Omega C	TPVMW763L0	11	2	13	1	2	1	2
SS14 Omega C	TPVMW629Z2	12	14	10	1	2	1	2
SS14 Omega C	TPVMW001M2	13	14	13	1	2	1	2
SS14 Omega C	TPVMW012P4	13	14	13	1	2	1	2
SS14 Omega C	TPVMW022U1	13	14	13	1	2	1	2
SS14 Omega C	TPVMW04300	13	14	13	1	2	1	2
SS14 Omega C	TPVMW04500	13	14	13	1	2	1	2
SS14 Omega C	TPVMW048P0	13	14	13	1	2	1	2
SS14 Omega C	TPVMW06540	13	14	13	1	2	1	2
SS14 Omega C	TPVMW075O0	13	14	13	1	2	1	2
SS14 Omega C	TPVMW07660	13	14	13	1	2	1	2
SS14 Omega C	TPVMW083L1	13	14	13	1	2	1	2
SS14 Omega C	TPVMW091L0	13	14	13	1	2	1	2
SS14 Omega C	TPVMW100Y0	13	14	13	1	2	1	2
SS14 Omega C	TPVMW114K0	13	14	13	1	2	1	2
SS14 Omega C	TPVMW12861	13	14	13	1	2	1	2
SS14 Omega C	TPVMW14540	13	14	13	1	2	1	2
SS14 Omega C	TPVMW149W0	13	14	13	1	2	1	2
SS14 Omega C	TPVMW16060	13	14	13	1	2	1	2
SS14 Omega C	TPVMW169M1	13	14	13	1	2	1	2
SS14 Omega C	TPVMW17100	13	14	13	1	2	1	2
SS14 Omega C	TPVMW186H0	13	14	13	1	2	1	2
SS14 Omega C	TPVMW23741	13	14	13	1	2	1	2
SS14 Omega C	TPVMW244Y0	13	14	13	1	2	1	2
SS14 Omega C	TPVMW260Y0	13	14	13	1	2	1	2
SS14 Omega C	TPVMW268E2	13	14	13	1	2	1	2
SS14 Omega C	TPVMW312E0	13	14	13	1	2	1	2
SS14 Omega C	TPVMW32060	13	14	13	1	2	1	2
SS14 Omega C	TPVMW325C0	13	14	13	1	2	1	2
SS14 Omega C	TPVMW339G2	13	14	13	1	2	1	2
SS14 Omega C	TPVMW349C0	13	14	13	1	2	1	2
SS14 Omega C	TPVMW351S0	13	14	13	1	2	1	2
SS14 Omega C	TPVMW39410	13	14	13	1	2	1	2
SS14 Omega C	TPVMW427L0	13	14	13	1	2	1	2
SS14 Omega C	TPVMW434H0	13	14	13	1	2	1	2
SS14 Omega C	TPVMW45010	13	14	13	1	2	1	2
SS14 Omega C	TPVMW459L0	13	14	13	1	2	1	2
SS14 Omega C	TPVMW47650	13	14	13	1	2	1	2
SS14 Omega C	TPVMW505R0	13	14	13	1	2	1	2
SS14 Omega C	TPVMW569R0	13	14	13	1	2	1	2
SS14 Omega C	TPVMW57010	13	14	13	1	2	1	2
SS14 Omega C	TPVMW578H0	13	14	13	1	2	1	2
SS14 Omega C	TPVMW589C0	13	14	13	1	2	1	2
SS14 Omega C	TPVMW632D0	13	14	13	1	2	1	2
SS14 Omega C	TPVMW63650	13	14	13	1	2	1	2
SS14 Omega C	TPVMW64971	13	14	13	1	2	1	2
SS14 Omega C	TPVMW654T0	13	14	13	1	2	1	2
SS14 Omega C	TPVMW685C0	13	14	13	1	2	1	2
SS14 Omega C	TPVMW71530	13	14	13	1	2	1	2
SS14 Omega C	TPVMW719V0	13	14	13	1	2	1	2
SS14 Omega C	TPVMW72170	13	14	13	1	2	1	2
SS14 Omega C	TPVMW724D0	13	14	13	1	2	1	2
SS14 Omega C	TPVMW736D0	13	14	13	1	2	1	2
SS14 Omega C	TPVMW738H0	13	14	13	1	2	1	2
SS14 Omega C	TPVMW740X0	13	14	13	1	2	1	2
SS14 Omega C	TPVMW748D0	13	14	13	1	2	1	2
SS14 Omega C	TPVMW750T0	13	14	13	1	2	1	2
SS14 Omega C	TPVMW752X0	13	14	13	1	2	1	2
SS14 Omega C	TPVMW753Z0	13	14	13	1	2	1	2
SS14 Omega C	TPVMW757R0	13	14	13	1	2	1	2
SS14 Omega C	TPVMW75890	13	14	13	1	2	1	2
SS14 Omega C	TPVMW759B0	13	14	13	1	2	1	2
SS14 Omega C	TPVMW761R0	13	14	13	1	2	1	2
SS14 Omega C	TPVMW762H0	13	14	13	1	2	1	2
SS14 Omega C	TPVMW765Z0	13	14	13	1	2	1	2
SS14 Omega C	TPVMW766T0	13	14	13	1	2	1	2
SS14 Omega C	TPVMW76850	13	14	13	1	2	1	2
SS14 Omega C	TPVMW770H0	13	14	13	1	2	1	2
SS14 Omega C	TPVMW771L0	13	14	13	1	2	1	2
SS14 Omega C	TPVMW776X0	13	14	13	1	2	1	2
SS14 Omega C	TPVMW777Z0	13	14	13	1	2	1	2
SS14 Omega C	TPVMW399V0	13	14	13	1	2	1	2
SS14 Omega C	TPVMW71770	14	14	13	1	2	1	17
SS14 Omega C	TPVMW22381	15	14	13	1	2	4	2
SS14 Omega C	TPVMW05342	15	14	13	1	2	4	2
SS14 Omega C	TPVMW284D0	15	14	13	1	2	4	2
SS14 Omega C	TPVMW30701	15	14	13	1	2	4	2
SS14 Omega C	TPVMW479V0	16	14	13	1	2	5	2
SS14 Omega C	TPVMW631B0	17	14	13	1	8	1	2
SS14 Omega C	TPVMW061C0	17	14	13	1	8	1	2
SS14 Omega C	TPVMW337C3	17	14	13	1	8	1	2
SS14 Omega C	TPVMW755L0	17	14	13	1	8	1	2
SS14 Omega C	TPVMW735B1	18	14	13	1	10	1	2
SS14 Omega C	TPVMW767V0	18	14	13	1	10	1	2
SS14 Omega C	TPVMW605F0	19	14	13	-	7	1	2
SS14 Omega C	TPVMW751V0	19	14	13	-	7	1	2
SS14 Omega C	TPVMW187L1	20	14	14	1	2	1	2
SS14 Omega C	TPVMW238U0	21	14	15	1	9	1	2
SS14 Omega C	TPVMW413R0	22	14	16	1	2	1	2
SS14 Omega C	TPVMW639V0	23	14	17	1	2	1	2
SS14 Omega C	TPVMW775V0	24	14	18	1	2	1	2
SS14 Omega C	TPVMW412N0	25	15	13	1	2	1	2
SS14 Omega C	TPVMW445F0	25	15	13	1	2	1	2
